# Supplementary material for: Genome-wide identification of clusters of predicted microRNA binding sites as microRNA sponge candidates
Source: PLoS One. 2018 Aug 24;13(8):e0202369. doi: 10.1371/journal.pone.0202369 (PMC6108476; doi:10.1371/journal.pone.0202369)
Supplement: S2 Table — For each miRNA, the number of clusters obtained on the shuffled genomes are fitted as linear functions of cluster size, where the counts are transformed using log10. In each line, it gives the fitted parameters and cutoff for significant clusters of each miRNA, and the cutoff is estimated using the fitted parameters by extrapolating the largest cluster one would expect to observe in 1000 randomizations. (TXT) [file pone.0202369.s004.txt]

#We fit the size distribution of the top-10\% largest clusters obtained for the miRNA #in question on the randomized genome, assuming an exponential tail:
#log_{10}(y) = a * x + b
#miRNA	parameter a	parameter b	cutoff
hsa-miR-556-5p	-0.657642028569	7.32844394949	15.7052674568
hsa-miR-4526	-0.253131847655	5.7544231603	34.5844398537
hsa-miR-885-5p	-0.165004095176	4.76365267922	47.051272703
hsa-miR-885-3p	-0.234853763694	6.46039886324	40.2820832608
hsa-miR-877-5p	-0.184696099566	5.89802433528	48.176568732
hsa-miR-877-3p	-0.170598621474	5.61822779324	50.5175699473
hsa-miR-147b	-0.188148778722	5.76089435581	46.5636525272
hsa-miR-190b	-0.416723188746	5.63269930167	20.7156681817
hsa-miR-744-5p	-0.15647293407	6.49610515693	60.6884840074
hsa-miR-744-3p	-0.203313353174	5.404428926	41.3373189454
hsa-miR-887-5p	-0.179751085521	6.66370825433	53.7616127675
hsa-miR-887-3p	-0.35829018199	5.77050861775	24.478785796
hsa-miR-4671-3p	-0.338293911724	6.30422295613	27.503370985
hsa-miR-8078	-0.214853210706	6.59767305726	44.6708384096
hsa-miR-8079	-0.32176583844	6.03128229772	28.0678717838
hsa-miR-8076	-0.507135801323	5.76593421629	17.2851811949
hsa-miR-8077	-0.267391120878	7.06493933651	37.6412623704
hsa-miR-8074	-0.251786171194	6.00124629384	35.7495657968
hsa-miR-8075	-0.294143493069	6.94442963066	33.8080898098
hsa-miR-8072	-0.195919322565	6.08437756421	46.3679510794
hsa-miR-8073	-0.221757260231	6.5471987436	43.052474285
hsa-miR-8070	-0.227740222439	5.40659711383	36.9130978437
hsa-miR-8071	-0.193992254458	6.55999209391	49.2802773009
hsa-miR-766-5p	-0.183891134268	6.37960286939	51.0062810083
hsa-miR-766-3p	-0.208947507368	5.65057294038	41.4006993878
hsa-miR-769-5p	-0.296874771362	5.98527222891	30.266203449
hsa-miR-769-3p	-0.220623693455	7.20774991939	46.267695729
hsa-miR-449c-3p	-0.218503857731	5.64060841943	39.5444204471
hsa-miR-1283	-0.388074872353	5.35512981838	21.5296851551
hsa-miR-1185-2-3p	-0.187659849595	4.23884667328	38.5742964673
hsa-miR-449c-5p	-0.234154689151	6.58611245636	40.9392290674
hsa-miR-454-3p	-0.301694427469	5.78917674251	29.1327115858
hsa-miR-1185-5p	-0.344790958546	5.52186020242	24.716019928
hsa-miR-6887-3p	-0.179071509382	5.37864179593	46.7893626676
hsa-miR-668-5p	-0.17469291032	5.46075042338	48.4321338966
hsa-miR-668-3p	-0.163129456043	5.10371092001	49.6765643469
hsa-miR-550a-3-5p	-0.22380005283	6.12704754685	40.7821509935
hsa-miR-767-5p	-0.187812307732	4.83186751787	41.7005020195
hsa-miR-767-3p	-0.185521079713	5.97808219465	48.3938655841
hsa-miR-1224-5p	-0.17462087743	5.98672130773	51.4641859554
hsa-miR-1224-3p	-0.176577651729	4.67565460845	43.4690037686
hsa-miR-151b	-0.19167071192	5.10911164961	42.3075156781
hsa-miR-320b	-0.322562639029	6.18145390643	28.4640959476
hsa-miR-320c	-0.338038306236	6.01457966871	26.6673317859
hsa-miR-6503-5p	-0.2179989163	6.29630530498	42.6438143032
hsa-miR-6887-5p	-0.183680224939	7.31157996601	56.1387594633
hsa-miR-1273h-5p	-0.137210670656	6.35578016229	68.1855144176
hsa-miR-1273h-3p	-0.24961089173	5.83956317037	35.413371224
hsa-miR-199b-3p	-0.329996454711	5.89375407049	26.9510594539
hsa-miR-7705	-0.33237285235	6.06408642743	27.2708386481
hsa-miR-7706	-0.378144881923	6.51576498129	25.1643363065
hsa-miR-7703	-0.170641994184	5.16633842798	47.8565576255
hsa-miR-7704	-0.13187087675	6.33538871401	70.7918908564
hsa-miR-4433b-5p	-0.173546739645	5.0877811953	46.6028990915
hsa-miR-4433b-3p	-0.18466075746	6.79103698484	53.0217525344
hsa-miR-7843-5p	-0.166722621989	6.44208379376	56.6334890918
hsa-miR-7843-3p	-0.293838103021	5.15505445034	27.7535634981
hsa-miR-339-3p	-0.262169930402	5.66684357756	33.0581144995
hsa-miR-335-5p	-0.974465495919	6.69545363595	9.94950942496
hsa-miR-338-3p	-0.256166670166	5.55530660502	33.3974228555
hsa-miR-339-5p	-0.166773773938	6.03426445566	54.170774231
hsa-miR-6503-3p	-0.201002205656	5.72543009283	43.4096236127
hsa-miR-345-5p	-0.228892371539	5.63856130356	37.7407130063
hsa-miR-335-3p	-0.169872901735	5.3492627361	49.150056606
hsa-miR-133b	-0.193030519008	6.09558572518	47.1199361216
hsa-miR-345-3p	-0.228206954805	6.27999152143	40.6648058967
hsa-miR-346	-0.182648439209	6.10645338692	49.857822089
hsa-miR-558	-0.289800074362	5.83431686659	30.4841773628
hsa-miR-559	-1.13224743356	6.32183102087	8.23303347361
hsa-miR-92b-5p	-0.165051392772	5.47647689788	51.3565911534
hsa-miR-92b-3p	-0.1294473201	4.46123460574	57.6391585394
hsa-miR-553	-1.08122348673	6.84948689726	9.10957541911
hsa-miR-554	-0.227704695118	5.88733076993	39.0300725478
hsa-miR-556-3p	-0.211493793904	3.89497647381	32.6013182068
hsa-miR-557	-0.20427418826	6.721497853	47.5904368331
hsa-miR-555	-0.399398250574	6.96590901042	24.9523101218
hsa-miR-6836-5p	-0.181943005776	6.38283318712	51.5701779637
hsa-miR-6836-3p	-0.180180950405	5.91733449902	49.4909949081
hsa-miR-6780b-5p	-0.21075525416	7.10314438338	47.9378055064
hsa-miR-6780b-3p	-0.193430443487	6.01139894979	46.5872837147
hsa-miR-6835-5p	-0.118033083966	6.49764508447	80.4659572162
hsa-miR-6835-3p	-0.361788825154	4.85860943058	21.7215372178
hsa-miR-6834-5p	-0.174571858439	6.61653979266	55.0864261781
hsa-miR-6834-3p	-0.1606010904	4.73755090054	48.1786946856
hsa-miR-7153-3p	-0.183037787444	4.49492975276	40.947445101
hsa-miR-4672	-0.123005659067	3.799242027	55.2758472948
hsa-miR-6837-5p	-0.189590254089	6.18532936917	48.4483203703
hsa-miR-6837-3p	-0.164977513326	5.59774398845	52.1146416571
hsa-miR-548am-5p	-0.760064484137	6.73616203264	12.809652649
hsa-miR-548am-3p	-1.11600174805	6.55747499966	8.56403228432
hsa-miR-6833-5p	-0.152650947123	5.60776135717	56.388522439
hsa-miR-550b-2-5p	-0.241786147844	6.22023002805	38.1338224306
hsa-miR-378i	-0.324180195158	6.36689327209	28.8940947411
hsa-miR-552-3p	-0.333845181286	6.34157286532	27.9817513895
hsa-miR-552-5p	-0.580723067722	6.88786693605	17.026819642
hsa-miR-544a	-0.36351980189	6.23264998941	25.3979286449
hsa-miR-539-3p	-0.252840564175	3.88078213419	27.2139170258
hsa-miR-545-3p	-0.478352594462	5.66732922237	18.1191224271
hsa-miR-545-5p	-1.0023026223	6.9057374186	9.88298064698
hsa-miR-487b-5p	-0.240854782209	6.64539570808	40.0465193989
hsa-miR-376a-2-5p	-0.547219032275	7.23411509117	18.7020452279
hsa-miR-551a	-0.350638240823	5.83025279912	25.1833706968
hsa-miR-487b-3p	-0.160668188122	3.76453111657	42.1024920717
hsa-miR-5585-5p	-0.59258844443	6.87858152894	16.6702230221
hsa-miR-5584-3p	-0.16197675489	5.67621502989	53.5645687912
hsa-miR-5584-5p	-0.233654448672	5.62788873495	36.9258483371
hsa-miR-5583-3p	-0.698721937791	6.66321248541	13.8298398301
hsa-miR-5587-5p	-0.251466484513	5.9311267144	35.5161711976
hsa-miR-5586-3p	-0.283319371741	5.93523470054	31.5376765296
hsa-miR-5586-5p	-0.277260496671	5.59289668591	30.9921420075
hsa-miR-5585-3p	-0.563308532053	7.52177890087	18.6785363654
hsa-miR-6813-3p	-0.208913647687	5.96546063415	42.9146718437
hsa-miR-6813-5p	-0.162452206153	7.38566554314	63.9305909664
hsa-miR-548au-5p	-0.896907074356	6.60822086359	10.712615764
hsa-miR-5587-3p	-0.185855150969	5.8887858316	47.8264163531
hsa-miR-4670-5p	-0.417142264797	5.19776110043	19.6521949278
hsa-miR-33a-3p	-0.397953180938	5.62263490414	21.6674606893
hsa-miR-33a-5p	-0.196483462748	4.90225763791	40.2184363376
hsa-miR-548an	-0.438487193377	5.80210520278	20.0738022358
hsa-miR-31-3p	-0.194923883806	4.63478763526	39.1680459377
hsa-miR-31-5p	-0.290577212798	6.08430648989	31.2629693237
hsa-miR-32-3p	-0.835723263958	7.12034345796	12.109682588
hsa-miR-32-5p	-0.197026022096	4.16096298967	36.3452650238
hsa-miR-2054	-1.43597212039	5.71205242315	6.06700666361
hsa-miR-2053	-0.65382119613	5.76869988462	13.4114646887
hsa-miR-30a-3p	-0.228053760157	6.42932495172	41.3469391832
hsa-miR-30a-5p	-0.630511672995	5.71550067801	13.8229013852
hsa-miR-4525	-0.123059164714	6.45330306681	76.8191714025
hsa-miR-4524a-3p	-0.32390906852	5.84435423299	27.3050528453
hsa-miR-4520a-5p	-0.194190503779	5.38746401888	43.1919370705
hsa-miR-4519	-0.220474741997	5.94127707292	40.5546548867
hsa-miR-4521	-0.33729288335	6.48262355535	28.1139153046
hsa-miR-4520a-3p	-0.250024148639	5.21327529356	32.84992805
hsa-miR-4522	-0.196151808057	5.51645814271	43.4176887129
hsa-miR-1269b	-0.256923283841	6.25934157261	36.0393244014
hsa-miR-4524a-5p	-0.290601530432	5.54431559112	29.4021699694
hsa-miR-4523	-0.346480427769	5.95737356022	25.8524662356
hsa-miR-6128	-0.380821719034	5.61332115865	22.6177256394
hsa-miR-6127	-0.161361102265	6.39695641631	58.2355740289
hsa-miR-6126	-0.21063364601	5.32035771565	39.5015605212
hsa-miR-6125	-0.194545304341	5.73200346074	44.8841645925
hsa-miR-6124	-0.257462206697	5.41666558748	32.6908779951
hsa-miR-6090	-0.173672914166	6.85663641806	56.7540221537
hsa-miR-6089	-0.239859528479	7.12837035025	42.2262580707
hsa-miR-6088	-0.228996275075	6.00213063067	39.3112535464
hsa-miR-6087	-0.199586321235	6.22489611273	46.2200818957
hsa-miR-6086	-0.202248525827	7.16013731893	50.2359029683
hsa-miR-2392	-0.185897454177	6.31018059727	50.0823458744
hsa-miR-4506	-0.319641827595	6.80603552496	30.6781987787
hsa-miR-4505	-0.147081807609	6.41778121186	64.0309047388
hsa-miR-4504	-0.223100037246	3.79028146622	30.4360391421
hsa-miR-4503	-1.02620181816	7.4035971192	10.1379640292
hsa-miR-4502	-0.262003898959	5.85678576147	33.8040227518
hsa-miR-4501	-0.280754928844	4.74226254378	27.5765863689
hsa-miR-4500	-0.58575281012	7.36609761247	17.6970514411
hsa-miR-4508	-0.127023671029	6.47823443665	74.617859489
hsa-miR-4507	-0.150829849091	7.2307731506	67.8298971472
hsa-miR-378e	-0.323252480771	6.46333755916	29.2753748914
hsa-miR-1268b	-0.16199564663	6.1377667346	56.4074833162
hsa-miR-548o-5p	-0.760064484137	6.73616203264	12.809652649
hsa-miR-4666a-3p	-0.28474078641	3.96982765828	24.4777987241
hsa-miR-4666a-5p	-0.191720664515	3.92218403589	36.1055708492
hsa-miR-4667-3p	-0.17369113134	5.57357204212	49.3610236513
hsa-miR-548aa	-0.489520738267	4.52224860517	15.3665575677
hsa-miR-4664-3p	-0.175369524584	6.20534931004	52.491157354
hsa-miR-4664-5p	-0.141896493785	6.56838088199	67.4321163741
hsa-miR-4665-3p	-0.208961819001	6.07911134502	43.448661523
hsa-miR-4665-5p	-0.141243614605	7.04381662345	71.1098809778
hsa-miR-548z	-1.0885011268	6.22152774874	8.47176683764
hsa-miR-3622a-3p	-0.19365931375	5.11672496849	41.9123914637
hsa-miR-4668-3p	-0.448167179242	4.6309608558	17.0270408215
hsa-miR-4639-3p	-0.15316972388	4.84979036246	51.2489685535
hsa-miR-550b-3p	-0.151893388099	4.93043353397	52.2105249822
hsa-miR-5187-5p	-0.199968237766	6.3330109191	46.6724667046
hsa-miR-5186	-0.312372059612	5.59285023191	27.5083829283
hsa-miR-3154	-0.209514184985	6.34412880237	44.5990270445
hsa-miR-3074-3p	-0.231357213077	5.05316911765	34.8083771002
hsa-miR-3152-3p	-0.33069217504	6.78416798867	29.5869353047
hsa-miR-3152-5p	-0.169345674715	5.23049587797	48.6017484167
hsa-miR-3074-5p	-0.161953784823	6.19389625739	56.7686409271
hsa-miR-3153	-0.231294227501	6.11058684928	39.3895989005
hsa-miR-3150a-3p	-0.163866544229	7.08834415528	61.5643919432
hsa-miR-3150a-5p	-0.265353910903	5.0394965727	30.2972605354
hsa-miR-3151-3p	-0.204206231004	4.96161709578	38.9881202774
hsa-miR-3151-5p	-0.160056562306	7.17840951309	63.5925785639
hsa-miR-3976	-0.212025501875	4.65203202339	36.090149325
hsa-miR-3975	-0.331706659844	6.77746119772	29.4762281901
hsa-miR-4639-5p	-0.490922317841	7.44087243627	21.2678708155
hsa-miR-3974	-0.570020443663	7.37687502734	18.2043909875
hsa-miR-3973	-0.424625906441	5.03908244122	18.932152559
hsa-miR-3972	-0.239910881924	6.04025865971	37.6817365982
hsa-miR-3960	-0.189433498756	6.03913334138	47.7166573005
hsa-miR-4540	-0.243159175332	6.17895035613	37.7487312316
hsa-miR-4640-3p	-0.190378754751	5.17958974625	42.9648242891
hsa-miR-4539	-0.336224825693	6.52091578401	28.3171112198
hsa-miR-1236-3p	-0.172417077504	5.79067586889	50.9849488005
hsa-miR-4716-3p	-0.169646952806	6.23861564728	54.457893257
hsa-miR-4717-5p	-0.251775462274	6.05549850303	35.9665648957
hsa-miR-3529-3p	-0.561597076778	5.12160081731	14.461615192
hsa-miR-4718	-0.350734070977	6.12666119871	26.021598567
hsa-miR-4717-3p	-0.147535439663	4.53262470484	51.0563748076
hsa-miR-1229-3p	-0.1691574062	5.23258422547	48.6681866932
hsa-miR-1229-5p	-0.19972265036	7.54789542227	52.8127150487
hsa-miR-4721	-0.187443416241	7.02569330991	53.4865054797
hsa-miR-4720-3p	-0.674840365483	7.07506794613	14.9295573612
hsa-miR-4701-5p	-0.240057469568	6.1194340421	37.9885452368
hsa-miR-1237-3p	-0.178416819957	6.0681544776	50.8256703588
hsa-miR-1237-5p	-0.131244310422	6.76929680897	74.4359643292
hsa-miR-4701-3p	-0.165259377692	6.40935835326	56.9369102358
hsa-miR-4640-5p	-0.219055917079	6.97810898785	45.5505111248
hsa-miR-4703-5p	-0.349529439269	4.14569058882	20.4437446064
hsa-miR-7155-3p	-0.233378891957	5.9798622072	38.4776109437
hsa-miR-6888-5p	-0.221951983219	5.93974425923	40.2778300494
hsa-miR-4703-3p	-0.294393139667	5.70767170033	29.5783784574
hsa-miR-4704-5p	-0.248048039512	4.96826892698	32.1238939951
hsa-miR-4704-3p	-0.206688607818	4.74268704922	37.460637676
hsa-miR-378g	-0.176881257345	6.44982273036	53.4246695902
hsa-miR-4642	-0.257991459842	6.38927235791	36.3937332021
hsa-miR-942-3p	-0.164118540921	3.96840745426	42.4595991115
hsa-miR-942-5p	-0.128235496477	5.75012739446	68.2348307204
hsa-miR-937-5p	-0.284501659057	7.37840769641	36.4792519341
hsa-miR-936	-0.276033964205	5.76570197342	31.7558819208
hsa-miR-938	-0.153538095389	5.6367120697	56.2512648592
hsa-miR-937-3p	-0.173813915477	4.91573337812	45.5414248991
hsa-miR-939-3p	-0.157758836688	6.3566050865	59.3095466657
hsa-miR-939-5p	-0.185497202666	7.3960467254	56.0442237187
hsa-miR-941	-0.240899768716	5.68181136931	36.0391021361
hsa-miR-940	-0.163327472574	5.67419106478	53.1091979082
hsa-miR-196a-3p	-0.415031528786	5.84527514292	21.3122968484
hsa-miR-4641	-0.213983834401	5.34158871192	38.9823312367
hsa-miR-1225-3p	-0.252041420901	5.83092936686	35.0376114184
hsa-miR-1225-5p	-0.180377096246	6.94042102093	55.1091087938
hsa-miR-1184	-0.229020105459	6.07845650091	39.6404345493
hsa-miR-1183	-0.285714945512	6.83472694019	34.4214648014
hsa-miR-1227-3p	-0.179595352962	4.68347092412	42.7821254692
hsa-miR-1227-5p	-0.126759001518	6.51001412852	75.0243691937
hsa-miR-1226-3p	-0.203542587236	4.50585270337	36.8760798676
hsa-miR-1226-5p	-0.210952815253	7.68683156026	50.6598195784
hsa-miR-1228-3p	-0.130182011651	3.84959126754	52.6154971849
hsa-miR-1228-5p	-0.159975151553	6.71201016829	60.7094919053
hsa-miR-3659	-0.251965909188	6.38692405934	37.2547385065
hsa-miR-8069	-0.190338469377	6.60036037395	50.4383607023
hsa-miR-8068	-0.323638739791	6.32287593601	28.8064276298
hsa-miR-8061	-0.429329158639	5.53263091783	19.874333588
hsa-miR-8060	-0.396332658043	6.71912220876	24.5226377679
hsa-miR-8063	-0.538036024859	6.50130382673	17.6592335601
hsa-miR-8062	-0.535789887168	6.99217075743	18.6494202238
hsa-miR-8065	-0.419737990264	7.54023863386	25.1114716283
hsa-miR-8064	-0.133867343258	4.02089343975	52.4466480687
hsa-miR-8067	-0.623689971408	6.27699114191	14.8743631727
hsa-miR-8066	-0.632513253816	6.49685409201	15.0144744552
hsa-miR-4643	-0.189935728064	3.93313519829	36.5025330882
hsa-miR-653-5p	-0.576067705387	6.43238881435	16.3737503876
hsa-miR-449b-3p	-0.267906951362	5.21485716817	30.6630982376
hsa-miR-411-5p	-0.310397556912	4.68994551668	24.7745040044
hsa-miR-653-3p	-0.325711321977	6.00609408145	27.6505404441
hsa-miR-662	-0.177063172776	4.79441811975	44.0205492625
hsa-miR-661	-0.174861100488	6.66290640784	55.2604689144
hsa-miR-449b-5p	-0.25438879444	6.72181804005	38.2163768708
hsa-miR-663a	-0.15797638276	6.53542922862	60.3598402624
hsa-miR-654-5p	-0.158479332234	6.5089103533	60.0009491412
hsa-miR-411-3p	-0.204005625614	3.56552278506	32.1830477238
hsa-miR-7847-3p	-0.176029420665	6.33921784169	53.0548689329
hsa-miR-7846-3p	-0.201929738514	5.72834597472	43.2246683373
hsa-miR-7849-3p	-0.465071662743	6.48624823824	20.397390334
hsa-miR-7848-3p	-0.161011857281	4.72315128061	47.9663511186
hsa-miR-6516-3p	-0.205723958244	3.85165187304	33.30507507
hsa-miR-6516-5p	-0.236661737912	6.07111266911	38.3294433192
hsa-miR-7845-5p	-0.206449036143	6.16612326134	44.3989636987
hsa-miR-7844-5p	-0.695513611118	7.12665562549	14.5599675745
hsa-miR-7851-3p	-0.198874588167	6.55263144109	48.033444238
hsa-miR-7850-5p	-0.229314481777	6.92922659757	43.2996055052
hsa-miR-6891-5p	-0.185243102903	5.90599810413	48.0773532972
hsa-miR-7158-3p	-0.40489980995	6.08873045444	22.4468627327
hsa-miR-425-3p	-0.273715809865	6.30522961006	33.9959522785
hsa-miR-425-5p	-0.20579037537	3.82096619785	33.1452148119
hsa-miR-6892-5p	-0.246017598518	6.11380756188	37.0453480433
hsa-miR-423-3p	-0.20484118961	6.46470706805	46.2050971587
hsa-miR-423-5p	-0.179934434601	6.76820694247	54.2875907222
hsa-miR-424-3p	-0.720645565669	6.23286623362	12.8119378977
hsa-miR-424-5p	-0.335608371859	5.65029174519	25.7749581671
hsa-miR-196b-5p	-0.284100854716	6.77295446559	34.3995954372
hsa-miR-384	-0.319944013594	5.00115498739	25.0079846705
hsa-miR-422a	-0.307338242079	6.69944617061	31.5595160075
hsa-miR-196b-3p	-0.301767809341	5.2260908957	27.2596699882
hsa-miR-6891-3p	-0.177668999252	5.08873596435	45.5269968221
hsa-miR-609	-0.270975979018	6.70459945567	35.8135045432
hsa-miR-608	-0.145661721416	7.50258155561	72.1025500284
hsa-miR-607	-0.501226314314	4.89133360751	15.7440529002
hsa-miR-606	-1.01185518824	5.81086787777	8.70763719965
hsa-miR-605-3p	-0.504989861795	6.80556641798	19.41735302
hsa-miR-605-5p	-0.354360162997	5.38684281547	23.6675667619
hsa-miR-604	-0.205290649213	6.18121432468	44.7230030198
hsa-miR-603	-0.143959602411	3.77196340811	47.0407204154
hsa-miR-602	-0.169264203766	4.85170054598	46.387247695
hsa-miR-601	-0.216603136087	6.74293446111	44.9805789385
hsa-miR-6838-3p	-0.207068467109	5.9145766721	43.0513481679
hsa-miR-4786-5p	-0.324492109453	5.97373647527	27.6547139787
hsa-miR-6839-3p	-0.181500291347	6.25281160131	50.9795964108
hsa-miR-6839-5p	-0.281542331435	6.04916214706	32.1413909622
hsa-miR-6840-3p	-0.211356159184	6.04495180487	42.794834273
hsa-miR-6840-5p	-0.163318070404	5.05904574144	49.3457075602
hsa-miR-6841-3p	-0.189952572038	5.67988981462	45.6950370374
hsa-miR-4786-3p	-0.408679545547	6.985452159	24.4334522434
hsa-miR-6842-3p	-0.166555736933	6.82695486101	59.0009989567
hsa-miR-6842-5p	-0.144045370197	7.15086749116	70.4699323365
hsa-miR-3135a	-0.228506071207	6.22181496795	40.356980098
hsa-miR-466	-0.158967500597	3.33452058335	39.8478969573
hsa-miR-4788	-0.254785572755	5.48961664011	33.3206333008
hsa-miR-3134	-0.539097950223	5.75421089086	16.2386276691
hsa-miR-7-1-3p	-0.547322117102	5.24358414427	15.0616682328
hsa-miR-3132	-0.21900679221	6.97521788451	45.5475274709
hsa-miR-4787-3p	-0.199030811288	5.3042431053	41.7234047912
hsa-miR-6892-3p	-0.175105307143	5.61246905122	49.1845118331
hsa-miR-6889-5p	-0.167855141773	7.14415314764	60.4339732491
hsa-miR-6802-3p	-0.17136832904	4.75595295812	45.2589635528
hsa-miR-6802-5p	-0.217371718707	7.11520761355	46.5341474673
hsa-miR-3137	-0.304466684334	7.17077301606	33.405208318
hsa-miR-6801-3p	-0.154571290362	5.4444322783	54.6313112774
hsa-miR-6801-5p	-0.208959943208	6.10325717687	43.5646039958
hsa-miR-6800-3p	-0.170337559423	5.65939395553	50.8366679953
hsa-miR-6800-5p	-0.249387531676	6.93802439264	39.8497243461
hsa-miR-4434	-0.36966212568	5.27115884706	22.3749155579
hsa-miR-6799-3p	-0.184134166265	6.10389130588	49.441619068
hsa-miR-6799-5p	-0.155746176874	7.01067403791	64.2755683562
hsa-miR-6798-5p	-0.180281808608	7.31340750931	57.207144686
hsa-miR-6798-3p	-0.174132964466	4.56836752728	43.4631521407
hsa-miR-5582-3p	-0.840340923473	6.90655017806	11.7887275287
hsa-miR-5583-5p	-0.363207916062	3.66389134102	18.3473185642
hsa-miR-548at-3p	-0.732926090992	5.20524374419	11.1951857698
hsa-miR-5582-5p	-0.185547470325	4.23157386125	38.9742519721
hsa-miR-5581-3p	-0.206039845943	5.34750660715	40.5140402283
hsa-miR-548at-5p	-0.536542332516	6.65078661376	17.9869994013
hsa-miR-5580-3p	-0.170412767481	4.08685503038	41.5864089009
hsa-miR-5581-5p	-0.147616834036	5.54920350999	57.9148277081
hsa-miR-664b-3p	-0.163304519804	5.2496543659	50.5169996262
hsa-miR-5580-5p	-0.221562610061	6.21444463434	41.5884459557
hsa-miR-10b-5p	-0.199903024044	5.38968860748	41.9687928565
hsa-miR-6890-3p	-0.179000787253	4.70626133881	43.0515499796
hsa-miR-6499-5p	-0.168962390361	6.03112616633	53.4505113654
hsa-miR-6499-3p	-0.254577352947	5.9784616209	35.2681081682
hsa-miR-6130	-0.147754657468	5.56187871803	57.9465910905
hsa-miR-6131	-0.167148901514	6.53279732457	57.0317677125
hsa-miR-378j	-0.31029376406	6.24918280562	29.8078268948
hsa-miR-6129	-0.133067697864	5.7297356994	65.6037178032
hsa-miR-6134	-0.22910242168	6.3492152334	40.8080157549
hsa-miR-6165	-0.208127925145	6.06015768354	43.5316773433
hsa-miR-6132	-0.179017388045	6.40551816432	52.539690513
hsa-miR-6133	-0.161962529626	6.49835621734	58.6453930998
hsa-miR-212-5p	-0.188532295535	6.32896427111	49.4820489223
hsa-miR-212-3p	-0.329405992256	5.37313802799	25.4189001561
hsa-miR-211-5p	-0.191612623878	5.98532458881	46.8931764879
hsa-miR-211-3p	-0.172582105372	6.30915515623	53.9404426442
hsa-miR-214-3p	-0.265983233776	5.95030193177	33.6498726055
hsa-miR-215-5p	-0.381742107483	5.26207302726	21.6430749066
hsa-miR-181a-3p	-0.243112829055	4.65467839878	31.48611461
hsa-miR-214-5p	-0.208035134535	6.21687658532	44.3044229328
hsa-miR-215-3p	-0.211315862908	5.73769302574	41.3489688161
hsa-miR-216a-5p	-0.393769127397	6.38821740923	23.841933651
hsa-miR-548ao-5p	-0.738454292245	7.05616956942	13.6178632517
hsa-miR-548ao-3p	-0.561322711846	5.97439439543	15.9879409937
hsa-miR-5004-5p	-0.304703044366	6.28325245324	30.466556291
hsa-miR-5004-3p	-0.249200865697	6.89067527377	39.6895702835
hsa-miR-5003-5p	-0.246372491753	4.1447202121	28.9996669728
hsa-miR-5003-3p	-0.156430648415	5.63679264797	55.2116400174
hsa-miR-5002-5p	-0.25596881187	6.93681583071	38.820416277
hsa-miR-5002-3p	-0.225646946897	4.97423487048	35.3394317102
hsa-miR-3160-5p	-0.179786343731	6.66636512248	53.7658474047
hsa-miR-3160-3p	-0.294401593728	6.35876735031	31.7891191818
hsa-miR-5006-5p	-0.219534133308	6.29188033872	42.325447067
hsa-miR-5006-3p	-0.156692066359	5.65270021191	55.2210486017
hsa-miR-1914-5p	-0.183563419771	6.04763987881	49.2889045655
hsa-miR-1914-3p	-0.190201407559	7.21851930103	53.7247301805
hsa-miR-1912	-0.208196184969	4.7487678999	37.2185873678
hsa-miR-1913	-0.188349946261	5.88433025877	47.1692741896
hsa-miR-1972	-0.261547547086	6.63454637919	36.8366917852
hsa-miR-1973	-0.237057209419	4.90287198702	33.3374041076
hsa-miR-1915-5p	-0.178949952711	6.10113326925	50.8585396719
hsa-miR-1915-3p	-0.158273177826	5.64163872492	54.5995148619
hsa-miR-1976	-0.148771892977	5.74440436568	58.7772608837
hsa-miR-2052	-0.985355727204	6.92516014687	10.0726670307
hsa-miR-6504-5p	-0.186362808168	6.40887144909	50.4868516502
hsa-miR-6504-3p	-0.173564168919	4.15111071522	41.2015380812
hsa-miR-6505-5p	-0.469667868763	7.40847421719	22.1613504126
hsa-miR-6505-3p	-0.167424373975	4.6462966196	45.6701520696
hsa-miR-6506-5p	-0.239410935984	6.26122485705	38.683382691
hsa-miR-6506-3p	-0.23116154142	4.39186860942	31.9770692132
hsa-miR-1203	-0.24959502759	6.07826855756	36.3719928447
hsa-miR-663b	-0.183721868421	6.6043969002	52.276830095
hsa-miR-1204	-0.197971305765	6.16650896901	46.3022099773
hsa-miR-1205	-0.280744404934	6.81873071267	34.9739141372
hsa-miR-1238-5p	-0.229277926059	6.79019210854	42.7001075804
hsa-miR-1238-3p	-0.170129307386	5.97971402914	52.7816997972
hsa-miR-1200	-0.17941895723	5.98762557183	50.0929540031
hsa-miR-1202	-0.257197478068	6.33109731371	36.2798942813
hsa-miR-4723-5p	-0.138435374038	6.48612394516	68.5238437868
hsa-miR-4723-3p	-0.183480804537	5.9278223863	48.6580730274
hsa-miR-451b	-0.456276894334	5.6443704832	18.945448675
hsa-miR-4724-5p	-0.464736918127	6.36204163228	20.144820149
hsa-miR-4722-5p	-0.207583986876	7.08143368315	48.565565364
hsa-miR-1207-5p	-0.170806953563	6.67032956641	56.6155496874
hsa-miR-4520b-5p	-0.194190503779	5.38746401888	43.1919370705
hsa-miR-4520b-3p	-0.344230291087	5.93328814745	25.9514876487
hsa-miR-4649-5p	-0.218067954651	7.07067798372	46.1813749747
hsa-miR-325	-0.284434117829	6.27952203545	32.6245040725
hsa-miR-324-3p	-0.169888157089	5.41990005342	49.5614302826
hsa-miR-934	-0.221502010958	5.43690833521	38.0895338093
hsa-miR-935	-0.275591699899	6.08766734213	32.9751126229
hsa-miR-509-3-5p	-0.230573348592	5.48379597713	36.794347781
hsa-miR-933	-0.1841987246	5.37594932529	45.472352447
hsa-miR-922	-0.246397220163	5.54341548903	34.6733436496
hsa-miR-924	-0.264769490816	6.02057271286	34.0695322753
hsa-miR-920	-0.138123662387	6.13473519163	66.1344698931
hsa-miR-921	-0.271250041809	6.3253037841	34.3789948268
hsa-miR-208b-5p	-0.272646308876	5.8688613081	32.5288148762
hsa-miR-208b-3p	-1.05008625641	6.94430391111	9.46998768
hsa-miR-943	-0.23948367287	5.60766883731	35.9426124301
hsa-miR-944	-1.1349591476	7.0407372233	8.84678293889
hsa-miR-297	-0.18820269123	4.56183599118	40.1792128569
hsa-miR-1178-5p	-0.198984057628	6.45806928922	47.5317942651
hsa-miR-1178-3p	-0.177487939781	5.40905435842	47.3781732371
hsa-miR-1179	-0.405435607692	6.50590807245	23.4461598639
hsa-miR-1180-5p	-0.213431984946	4.9281453844	37.1460040837
hsa-miR-1180-3p	-0.151893857414	6.10074535065	59.915163823
hsa-miR-1181	-0.175820721884	5.01988892533	45.6140143175
hsa-miR-1182	-0.161754540438	7.11403643646	62.5270635933
hsa-miR-4648	-0.195805962053	6.44499252876	48.2364910125
hsa-miR-4468	-0.223811750943	4.91123981547	35.3477410463
hsa-miR-7154-3p	-0.200313034756	6.27940800065	46.3245340571
hsa-miR-7155-5p	-0.114903439201	6.57401036302	83.3222262938
hsa-miR-659-5p	-0.219277191779	5.46962078077	38.6251789895
hsa-miR-659-3p	-0.159667326207	6.81876688795	61.4951544638
hsa-miR-7156-3p	-0.262758307816	6.56414171799	36.3990078848
hsa-miR-7157-5p	-0.274021044821	5.87821534275	32.3997572835
hsa-miR-7157-3p	-0.224400450593	5.99676980992	40.0924765798
hsa-miR-7158-5p	-0.291976837974	6.71909274401	33.2872045997
hsa-miR-655-3p	-0.661822633298	5.43450941896	12.7443653248
hsa-miR-656-5p	-0.215370219735	6.78674672704	45.4415041183
hsa-miR-654-3p	-0.171964470856	4.90010034819	45.9403056274
hsa-miR-655-5p	-0.420111578102	7.27826010495	24.4655482988
hsa-miR-657	-0.226818531096	6.72912833741	42.8938865374
hsa-miR-658	-0.236956120293	6.93166598612	41.9135237943
hsa-miR-656-3p	-0.258742691445	3.89207269281	26.6367821031
hsa-miR-549a	-0.573907012122	6.34274899766	16.2792034255
hsa-miR-7161-3p	-0.256266877943	6.70110917741	37.8554936763
hsa-miR-7159-5p	-0.671810807416	7.17724845226	15.1489799508
hsa-miR-141-3p	-0.425937110093	5.48680648505	19.9250224598
hsa-miR-142-5p	-0.699631270498	5.55814509848	12.2323650462
hsa-miR-142-3p	-0.339232013221	5.98233702642	26.4784474235
hsa-miR-143-5p	-0.23134638588	6.37401885079	40.5194090893
hsa-miR-143-3p	-0.384589994454	6.31036283322	24.2085414792
hsa-miR-144-5p	-0.28233673819	4.11275133153	25.1924399818
hsa-miR-144-3p	-0.435057720913	5.04224003685	18.4854552632
hsa-miR-145-5p	-0.238593622345	6.19813493579	38.5514702589
hsa-miR-326	-0.164657093554	6.37104068818	56.9124626574
hsa-miR-151a-5p	-0.230856153016	5.85503993605	38.3573919099
hsa-miR-328-5p	-0.181138155956	7.47035725345	57.8031569228
hsa-miR-328-3p	-0.181325169549	6.21792001943	50.8364064534
hsa-miR-342-5p	-0.142950183208	6.29920772601	65.0520867992
hsa-miR-342-3p	-0.131353721764	4.16953903499	54.581925344
hsa-miR-337-5p	-0.345401645879	5.40286578334	24.3278104885
hsa-miR-337-3p	-0.168687807755	4.83887531514	46.4697207193
hsa-miR-323a-5p	-0.169055114599	6.54040658357	56.4337056954
hsa-miR-323a-3p	-0.136289170874	4.01589004803	51.4779714563
hsa-miR-135b-3p	-0.235005826642	6.43455435214	40.1460444065
hsa-miR-6737-3p	-0.181996756329	5.55186355656	46.9890987569
hsa-miR-548a-5p	-0.999689764141	6.72833490034	9.73135391528
hsa-miR-600	-0.154718925705	4.30745310561	47.2305057205
hsa-miR-597-3p	-0.153352803529	6.55415606066	62.3018023853
hsa-miR-598-5p	-0.226949129207	6.46545716249	41.7073958184
hsa-miR-598-3p	-0.204454008737	4.15413593999	34.9914192644
hsa-miR-599	-0.350572822457	5.18054909739	23.3348068457
hsa-miR-593-3p	-0.155418149684	6.28601766896	59.7486052164
hsa-miR-595	-0.212947578379	5.49480806039	39.8915457272
hsa-miR-596	-0.234890917	6.33902266167	39.758977405
hsa-miR-597-5p	-0.171206516758	4.75738466105	45.3101015542
hsa-miR-496	-0.502278620304	6.86231402595	19.6351459673
hsa-miR-193b-5p	-0.13589972096	6.86276465532	72.5738403705
hsa-miR-6734-3p	-0.192390804469	5.61917184014	44.8003316162
hsa-miR-494-5p	-0.237158670108	6.7612172949	41.1590151456
hsa-miR-494-3p	-0.594734349585	5.51804549753	14.32243741
hsa-miR-495-5p	-0.512229374335	6.59671563617	18.7351919218
hsa-miR-495-3p	-0.754932701212	5.97085144282	11.8829816597
hsa-miR-493-5p	-0.222200957254	4.88617451481	35.4911815515
hsa-miR-493-3p	-0.325539878267	6.7105333022	29.829013127
hsa-miR-432-5p	-0.177192134396	7.07441360339	56.8558736409
hsa-miR-432-3p	-0.266462597418	6.39124615963	35.2441440211
hsa-miR-6733-3p	-0.347709983704	6.52797762211	27.4020823924
hsa-miR-139-5p	-0.22331798229	5.23049701822	36.8555050239
hsa-miR-3689c	-0.154460780309	6.40855251407	60.9122425463
hsa-miR-3689d	-0.132760347353	5.73396678668	65.7874656165
hsa-miR-6718-5p	-0.203527184938	6.39323687715	46.1522468363
hsa-miR-6719-3p	-0.232320827014	4.78724570806	33.5193611702
hsa-miR-6720-5p	-0.205225177665	6.12640683437	44.4702104207
hsa-miR-6720-3p	-0.168000051914	5.32005325083	49.5241111895
hsa-miR-6716-3p	-0.32276032356	4.70618351784	23.8758699733
hsa-miR-6717-5p	-0.296014204222	6.22346111938	31.1588463926
hsa-miR-6511b-5p	-0.188506582668	6.17797243707	48.6878087076
hsa-miR-6511b-3p	-0.171569621006	4.82346209776	45.5993435895
hsa-miR-3689f	-0.280364622284	5.91345845245	31.7923794373
hsa-miR-6721-5p	-0.194379841473	6.91487404055	51.0077277839
hsa-miR-6722-5p	-0.15742264417	4.5290011902	47.8266721403
hsa-miR-139-3p	-0.271804707874	6.67746047052	35.6044622855
hsa-miR-4481	-0.171847950047	6.17937779194	53.415695616
hsa-miR-4482-5p	-0.183940096309	4.80828794451	42.4501677514
hsa-miR-664b-5p	-0.221796148264	7.21227454309	46.0435161883
hsa-miR-5579-3p	-0.269042847149	5.92634598011	33.1781575861
hsa-miR-6803-3p	-0.176209434165	5.57747338422	48.6777193562
hsa-miR-6803-5p	-0.152904585326	7.59234203499	69.2741948346
hsa-miR-548aq-5p	-0.755497583422	7.25021014106	13.5674956029
hsa-miR-5572	-0.13536625523	7.32326714364	76.2617472584
hsa-miR-548ar-5p	-0.97298321709	6.69030626023	9.95937657508
hsa-miR-548aq-3p	-1.23779163669	6.46365515543	7.64559629818
hsa-miR-548as-5p	-0.392856676426	5.32582840985	21.1930429326
hsa-miR-548ar-3p	-1.05302725463	6.39196502852	8.91901419195
hsa-miR-5579-5p	-0.443864246654	6.33970028256	21.0417945418
hsa-miR-548as-3p	-1.04446807647	6.07953034123	8.69297065732
hsa-miR-4252	-0.197806150536	5.10519021865	40.975420616
hsa-miR-4255	-0.513162427767	6.85988890329	19.2139727497
hsa-miR-6895-3p	-0.161708956602	6.18626287156	56.8073844801
hsa-miR-4259	-0.182939351288	7.06732262237	55.0309299312
hsa-miR-4258	-0.171190784803	4.88601243172	46.0656363063
hsa-miR-4257	-0.192127609293	5.75618112027	45.5748195301
hsa-miR-4256	-0.374614574867	5.58351667796	22.9129277232
hsa-miR-4254	-0.224403163466	6.61810162497	42.8608112132
hsa-miR-4251	-0.209632612514	5.02165832246	38.2653167666
hsa-miR-4253	-0.140380103201	5.21551496112	58.5233574687
hsa-miR-4260	-0.116463894056	6.41238571977	80.8180577857
hsa-miR-6738-5p	-0.188436946603	6.8399421056	52.2187515931
hsa-miR-548az-3p	-1.01771727047	6.23645915041	9.07566317131
hsa-miR-548az-5p	-0.623330898733	6.55149908684	15.3233204166
hsa-miR-6501-3p	-0.29611155206	6.25626046826	31.2593696661
hsa-miR-6501-5p	-0.24081058745	6.76980068399	40.5704781813
hsa-miR-548ay-3p	-0.507032399206	4.74058439722	15.2664492631
hsa-miR-548ay-5p	-0.964360960195	7.1166570843	10.4905294821
hsa-miR-6500-3p	-0.19860640413	5.05974238081	40.5814828384
hsa-miR-6500-5p	-0.218490092181	6.25943911368	42.3792173881
hsa-miR-6502-3p	-0.254629293272	4.4803756463	29.3775140723
hsa-miR-6502-5p	-0.287081607801	6.07870562275	31.6241283874
hsa-miR-4490	-0.256692574585	6.73137513944	37.9106218993
hsa-miR-548al	-0.341265228889	4.90944669233	23.1768314577
hsa-miR-4487	-0.240396506683	6.67127496473	40.2305137383
hsa-miR-4486	-0.14588648172	6.53470032394	65.3569831248
hsa-miR-4489	-0.148293325207	6.77566682666	65.921151967
hsa-miR-4488	-0.115372464209	6.55381832671	82.8084794079
hsa-miR-217	-0.283162201268	5.74850092822	30.895722978
hsa-miR-216a-3p	-0.286511295747	6.03603451833	31.5381440539
hsa-miR-4485	-0.378298707612	5.66478985489	22.9046245217
hsa-miR-4484	-0.176905994434	4.26697868046	41.0781935553
hsa-miR-5008-3p	-0.165396469668	5.96842445189	54.22379613
hsa-miR-5008-5p	-0.265409613582	6.93019930067	37.414617981
hsa-miR-5007-3p	-0.186766891809	3.33652227466	33.9274387086
hsa-miR-5007-5p	-0.206406299177	5.77990733031	42.5370125104
hsa-miR-548ap-3p	-1.61829594819	6.45803221719	5.84443916316
hsa-miR-548ap-5p	-0.893831682622	6.30530255729	10.4105758816
hsa-miR-500a-5p	-0.173338066832	5.05401104695	46.4641794739
hsa-miR-499a-3p	-0.198704496143	4.41132583421	37.2982291698
hsa-miR-5009-3p	-0.36887756604	4.69024800893	20.8476977646
hsa-miR-5009-5p	-0.215453194793	5.85940557133	41.1198616936
hsa-miR-516a-5p	-0.24706729861	5.57010224479	34.6873191758
hsa-miR-527	-0.366339118243	5.73117362533	23.8335825756
hsa-miR-499a-5p	-0.739996204352	7.17321639242	13.7476602347
hsa-miR-516a-3p	-0.136160145807	5.6597598829	63.5998135253
hsa-miR-29a-3p	-0.212267231833	4.5904859584	35.759103715
hsa-miR-29a-5p	-0.336395263429	6.15386456052	27.2116333245
hsa-miR-519a-3p	-0.705766172532	7.40791189068	14.7469690327
hsa-miR-519a-5p	-0.234483433121	6.23893982873	39.4012476947
hsa-miR-1910-3p	-0.199283510072	5.6740396887	43.5261286074
hsa-miR-1910-5p	-0.194988892242	5.56656637094	43.9336121789
hsa-miR-1909-3p	-0.134022793852	6.17404951639	68.4514122764
hsa-miR-1909-5p	-0.253917189288	6.33744798017	36.7735953851
hsa-miR-1908-3p	-0.232885211079	6.22500558912	39.6118136758
hsa-miR-1908-5p	-0.153926452954	6.45521794349	61.4268552419
hsa-miR-1827	-0.427010215846	6.74422588468	22.8196551817
hsa-miR-1825	-0.241867710515	5.68491879993	35.907723199
hsa-miR-1911-3p	-0.228143671588	5.66346504935	37.9737250175
hsa-miR-1911-5p	-0.44939099296	6.97455149806	22.1957085352
hsa-miR-5010-5p	-0.131818721121	6.20489576094	69.8299580109
hsa-miR-1287-5p	-0.220688265629	6.81018033819	44.4526595478
hsa-miR-1286	-0.208112515332	5.73407561492	41.9680459917
hsa-miR-4731-5p	-0.140850003857	6.65234297671	68.529234735
hsa-miR-4730	-0.198216044447	6.36856814847	47.2644289446
hsa-miR-4729	-0.357440161736	6.62325194653	26.922693577
hsa-miR-4728-3p	-0.192964957359	5.31880879175	43.1104637112
hsa-miR-548e-3p	-0.918226614226	6.37591254707	10.2108917361
hsa-miR-548e-5p	-0.288574727923	3.97128903611	24.1576560993
hsa-miR-4727-5p	-0.188328384614	5.64009848319	45.8778346179
hsa-miR-4726-3p	-0.221188717846	6.13929277678	41.3189825675
hsa-miR-1285-3p	-0.202259662732	6.57367553845	47.3335879688
hsa-miR-4725-3p	-0.203399275447	6.87435123396	48.5466391768
hsa-miR-6734-5p	-0.191184411516	7.02409450146	52.431547227
hsa-miR-7151-5p	-0.199904012196	5.31846714449	41.6123070923
hsa-miR-7150	-0.163516929699	6.03315748928	55.2429494971
hsa-miR-7114-3p	-0.231783230437	4.69078980597	33.1809587409
hsa-miR-7114-5p	-0.192731932037	6.82104160279	50.9570028122
hsa-miR-7153-5p	-0.482687240258	6.55763731783	19.8008907647
hsa-miR-7152-3p	-0.181594835689	6.62376251258	52.9957940493
hsa-miR-646	-0.260360262364	6.19067186093	35.2998256242
hsa-miR-645	-0.214764902369	6.35747001913	43.5707600074
hsa-miR-644a	-0.285091548187	6.34355844	32.7738878947
hsa-miR-643	-0.308542786628	6.40989041831	30.4978460885
hsa-miR-642a-3p	-0.17037071463	3.99473370449	41.0559626969
hsa-miR-642a-5p	-0.157256613886	5.59387324031	54.6487236877
hsa-miR-641	-0.369203234667	5.48284500175	22.9760852702
hsa-miR-640	-0.236051702945	5.0725603083	34.1982718514
hsa-miR-639	-0.198390348612	5.69329703445	43.8191529743
hsa-miR-638	-0.220664601112	7.16201525499	46.0518597172
hsa-miR-153-3p	-0.227545646326	4.4286413208	32.6468180813
hsa-miR-152-3p	-0.27966650878	5.44146484081	30.1840391173
hsa-miR-152-5p	-0.209502829831	6.38858536022	44.813644607
hsa-miR-145-3p	-0.244315600966	5.63244881073	35.3331869786
hsa-miR-9-5p	-0.209690031616	6.45648735084	45.0974577951
hsa-miR-191-3p	-0.15632590807	5.3825351469	53.6221746632
hsa-miR-191-5p	-0.480199477961	5.64416913164	18.0012047667
hsa-miR-153-5p	-0.283792476983	5.97381377296	31.6210417851
hsa-miR-125a-5p	-0.204043949914	5.96303998858	43.9270068646
hsa-miR-9-3p	-0.975730995355	6.57953842284	9.81780682221
hsa-miR-589-5p	-0.507873125511	6.60250984868	18.907300596
hsa-miR-588	-0.250414264227	6.46955792534	37.8155691513
hsa-miR-550a-5p	-0.217241827929	6.41569660814	43.3420059936
hsa-miR-589-3p	-0.405613044181	5.86847218237	21.8643663205
hsa-miR-590-5p	-0.440635162436	6.61191684933	21.8137762683
hsa-miR-550a-3p	-0.171781166757	5.81634064251	51.3230921001
hsa-miR-591	-0.287077640762	5.14302010551	28.3652188442
hsa-miR-590-3p	-1.12035713438	6.70152227923	8.65931226887
hsa-miR-593-5p	-0.223233775433	5.37134348393	37.5003445053
hsa-miR-592	-0.225907638426	4.79082390027	34.4867661605
hsa-miR-135b-5p	-0.277882514459	6.51313563326	34.2343801364
hsa-miR-151a-3p	-0.310341033054	5.77156201181	28.2642676204
hsa-miR-324-5p	-0.178154172183	5.07759021242	45.3404493054
hsa-miR-331-3p	-0.155234964623	5.71260964054	56.1253043843
hsa-miR-331-5p	-0.265067838208	6.77632804629	36.8823623129
hsa-miR-148b-3p	-0.292277138779	5.37959372422	28.670027903
hsa-miR-492	-0.193608765082	5.14724258154	42.080959393
hsa-miR-202-3p	-0.242382080457	6.3868148268	38.7273465476
hsa-miR-202-5p	-0.201267797442	4.75214093579	38.516548769
hsa-miR-146b-3p	-0.16976735399	6.05703851803	53.3497065553
hsa-miR-146b-5p	-0.521878350337	6.65008723261	18.4910664073
hsa-miR-511-3p	-0.530273895996	5.46214981805	15.95807352
hsa-miR-511-5p	-0.160312625811	6.17362378816	57.2233393457
hsa-miR-491-3p	-0.217170045031	4.55559160558	34.7911315508
hsa-miR-491-5p	-0.161018897852	6.52036511548	59.1257625189
hsa-miR-490-3p	-0.326798178169	6.24158080551	28.2791686823
hsa-miR-7161-5p	-0.555713310589	7.01271336991	18.0177677574
hsa-miR-6715b-5p	-0.271952973846	6.01361793312	33.1440315054
hsa-miR-6715a-3p	-0.443120248687	5.12142956223	18.3278231728
hsa-miR-6515-3p	-0.166188687489	5.39405874608	50.5092065707
hsa-miR-6515-5p	-0.156305661459	6.32773135831	59.6762220336
hsa-miR-6514-3p	-0.196867148466	6.05454516861	45.9931747839
hsa-miR-6514-5p	-0.290080368769	7.15295363129	35.000485122
hsa-miR-6513-3p	-0.44954028699	6.4190045719	20.952526046
hsa-miR-6513-5p	-0.209403579969	6.71890023686	46.4122926566
hsa-miR-6716-5p	-0.235827614539	6.64853525814	40.9135091198
hsa-miR-6715b-3p	-0.364490230055	5.36836416092	22.9590904526
hsa-miR-4650-5p	-0.222342158872	5.73090411513	39.2678750599
hsa-miR-6788-5p	-0.18664794544	6.45938048536	50.6803354468
hsa-miR-3155a	-0.238258041253	6.69073409651	40.6732719094
hsa-miR-4650-3p	-0.26892699202	6.15123880012	34.02871066
hsa-miR-6785-5p	-0.162950953128	6.89329170536	60.7133098362
hsa-miR-6785-3p	-0.176791332044	4.21096209757	40.7879844232
hsa-miR-6784-5p	-0.165031619334	6.51919779698	57.6810543058
hsa-miR-6784-3p	-0.170495940529	5.01657886432	47.019177345
hsa-miR-6787-5p	-0.157422397095	6.77595643294	62.1001624503
hsa-miR-6787-3p	-0.207588209357	6.27890706722	44.6986227972
hsa-miR-6786-5p	-0.155159901942	7.03773705378	64.6928551007
hsa-miR-6786-3p	-0.217645032059	4.67519656718	35.2647450511
hsa-miR-2355-5p	-0.108451722142	3.9817035221	64.3761425289
hsa-miR-2355-3p	-0.184580753293	5.858178665	47.9908035208
hsa-miR-4649-3p	-0.212192760664	6.14512013878	43.0981722005
hsa-miR-4325	-0.190266798898	4.7701760847	40.8383182442
hsa-miR-4326	-0.158977227012	5.87723621562	55.8396720238
hsa-miR-4327	-0.183316861245	6.611654129	52.4319152299
hsa-miR-4261	-0.53466070461	5.90023815335	16.6465163357
hsa-miR-4265	-0.16546483343	6.65915860393	58.375900206
hsa-miR-4266	-0.193346614191	5.68853789155	44.9376262827
hsa-miR-4267	-0.220557302438	5.90155090937	40.3593570059
hsa-miR-4262	-0.220925387602	4.05908427651	31.9523453286
hsa-miR-6809-3p	-0.175991653598	5.69762486965	49.4206667864
hsa-miR-4646-5p	-0.232134969545	7.05562473357	43.3180091448
hsa-miR-6809-5p	-0.268861364172	5.7150617041	32.4147046228
hsa-miR-4646-3p	-0.160084107597	5.14691295254	50.8914537167
hsa-miR-6810-3p	-0.188161197448	5.86920904364	47.1362276811
hsa-miR-4781-5p	-0.18952542233	5.98961925099	47.4322607516
hsa-miR-4781-3p	-0.340422101018	6.60149829744	28.2046855029
hsa-miR-4782-5p	-0.509212613351	6.62064829254	18.8931853617
hsa-miR-4782-3p	-0.66853521862	6.79040772597	14.6445653921
hsa-miR-4783-5p	-0.166057009851	5.2697565314	49.8007072318
hsa-miR-4783-3p	-0.200202013236	6.24838966993	46.1952880516
hsa-miR-4784	-0.185907358318	6.08852218527	48.8873720089
hsa-miR-4785	-0.247855927272	5.84857285727	35.7004690372
hsa-miR-1245b-5p	-0.201500128609	5.81118207119	43.7279228158
hsa-miR-1245b-3p	-0.402815431454	6.29904999621	23.0851384284
hsa-miR-4728-5p	-0.167123901173	6.99272386599	59.7923085557
hsa-miR-6811-5p	-0.16302116501	5.1457188174	49.9672469945
hsa-miR-140-3p	-0.222378676685	4.82998140611	35.2101268109
hsa-miR-141-5p	-0.178216362418	5.67904830569	48.6995031654
hsa-miR-5687	-0.790324134057	7.23066315187	12.944895279
hsa-miR-5688	-0.668657277111	4.91180325567	11.8323744114
hsa-miR-5681b	-0.338672532787	6.21249598375	27.2017807525
hsa-miR-5689	-0.146468057147	3.85135830931	46.7771502042
hsa-miR-5690	-0.225499103814	5.15846188579	36.1795756515
hsa-miR-5691	-0.165959725427	6.06365369715	54.6135737079
hsa-miR-5692a	-0.888040290781	6.73605779712	10.963531608
hsa-miR-4666b	-0.274660738296	5.47824975134	30.868080396
hsa-miR-6812-5p	-0.180729112901	7.60770426379	58.6939430704
hsa-miR-548j-5p	-0.519038285855	5.80206988075	16.9584212198
hsa-miR-4726-5p	-0.219170340019	6.73716917987	44.4274037219
hsa-miR-1285-5p	-0.161361475037	5.04722717398	49.8708082095
hsa-miR-187-5p	-0.217748816217	5.15300372385	37.4422413195
hsa-miR-187-3p	-0.185259870896	5.92974263556	48.2011705632
hsa-miR-181b-5p	-0.19936945146	4.88735200156	39.5614871978
hsa-miR-181b-3p	-0.277444133657	4.65494751124	27.5909510514
hsa-miR-181c-5p	-0.275127313979	5.21218610716	29.8486761943
hsa-miR-181c-3p	-0.261366773018	5.03787905168	30.7532551244
hsa-miR-182-5p	-0.299892088988	6.66909919282	32.2419281731
hsa-miR-182-3p	-0.191562988819	6.0947679225	47.4766445156
hsa-miR-183-5p	-0.299803695104	5.92195616194	29.7593268783
hsa-miR-183-3p	-0.465121748516	6.37486433135	20.155721295
hsa-miR-6862-3p	-0.18332001592	5.11387217721	44.2606997194
hsa-miR-1537-5p	-0.447727775204	6.39666266643	20.987446361
hsa-miR-1537-3p	-0.943080134976	6.54200068981	10.1179108073
hsa-miR-1538	-0.228451069464	6.31475700031	40.7735320397
hsa-miR-1539	-0.156765159009	5.41488806049	53.6783052669
hsa-miR-1324	-0.22116511473	4.50679145416	33.9420231954
hsa-miR-1469	-0.191266001224	6.07572794726	47.4508166072
hsa-miR-1470	-0.189891559139	5.80349300991	46.3606336682
hsa-miR-1471	-0.155622317082	4.87395379506	50.5965593028
hsa-miR-4421	-0.181994012113	5.74463175555	48.0490080636
hsa-miR-3158-5p	-0.241919718085	5.97142804321	37.0843191874
hsa-miR-4423-5p	-0.197096072239	5.97851340983	45.5539945968
hsa-miR-4423-3p	-0.394275817925	5.56406083384	21.720989329
hsa-miR-103b	-0.306992394826	5.56617612872	27.9035450815
hsa-miR-320d	-0.369571191014	5.86703261689	23.992759264
hsa-miR-378f	-0.238712776722	5.6257204411	36.1343056687
hsa-miR-4420	-0.257992317826	5.86761097775	34.3716086296
hsa-miR-4634	-0.120038406101	4.5723961531	63.0831114729
hsa-miR-4635	-0.297205663031	5.45032478508	28.4325833461
hsa-miR-4636	-0.243738458111	5.00003187555	32.822197767
hsa-miR-4637	-0.664624561586	6.18169006182	13.8148521624
hsa-miR-4632-5p	-0.198535908046	7.18398376186	51.2954249037
hsa-miR-4632-3p	-0.180666258877	5.15584911915	45.1431781997
hsa-miR-4633-5p	-0.175716805812	4.67191217065	43.6606625939
hsa-miR-4633-3p	-0.258580705813	6.81138793793	37.9432328761
hsa-miR-4638-5p	-0.212822349531	6.37676730391	44.0591287738
hsa-miR-4638-3p	-0.277026375574	6.45966392839	34.1471598464
hsa-miR-1297	-0.731457762028	6.35269267886	12.7863742302
hsa-miR-1299	-0.201295536278	6.55522746875	47.4686505495
hsa-miR-1294	-0.262568311359	7.03475303252	38.2176850686
hsa-miR-1295a	-0.256331629785	6.67914890931	37.7602596973
hsa-miR-548k	-0.836985935942	7.26653252852	12.2660753158
hsa-miR-1293	-0.147339600323	6.71757330785	65.953574508
hsa-miR-1290	-0.283839805956	6.25548014977	32.6081118841
hsa-miR-1291	-0.182054840984	6.18302393551	50.4409763888
hsa-miR-1287-3p	-0.188847861269	5.14222382035	43.1152556647
hsa-miR-1289	-0.251660306739	6.54031999675	37.9095142987
hsa-miR-6797-3p	-0.247520780849	4.91068621898	31.9596851296
hsa-miR-6794-5p	-0.160744277486	7.00093803948	62.2164483608
hsa-miR-6794-3p	-0.139109052824	4.601052864	54.6409648379
hsa-miR-448	-0.209538535992	5.12769652799	38.7885526139
hsa-miR-429	-0.364970352037	4.53751734714	20.6524099974
hsa-miR-449a	-0.240977257322	6.58900249613	39.7921472038
hsa-miR-450a-5p	-0.189912724082	4.91066105167	41.6541918922
hsa-miR-548d-5p	-0.700158734852	6.64845619325	13.7803839515
hsa-miR-548d-3p	-1.03594068313	6.19373152516	8.87476635962
hsa-miR-651-5p	-0.407747846136	6.46312920294	23.2082874076
hsa-miR-651-3p	-0.802196620102	6.87588716948	12.3110555717
hsa-miR-652-5p	-0.328153542157	5.65020292122	26.3602302275
hsa-miR-652-3p	-0.223711452914	5.7877650185	39.2816948084
hsa-miR-647	-0.186637194467	6.29060818615	49.7789747253
hsa-miR-648	-0.149148052033	5.0273868059	53.8216000578
hsa-miR-649	-0.565582355906	6.93283803283	17.562142682
hsa-miR-650	-0.195732856937	6.47070735007	48.3858842009
hsa-miR-20b-5p	-0.491652489604	6.67201788936	19.6724680417
hsa-miR-134-3p	-0.184054894708	6.31731024222	50.6224529209
hsa-miR-136-5p	-0.307102498356	5.96485070671	29.1917218346
hsa-miR-129-2-3p	-0.187617250753	5.61073220117	45.8952050871
hsa-miR-134-5p	-0.226324654304	5.51845765933	37.6382223382
hsa-miR-127-5p	-0.266495094297	6.02759993356	33.8752949933
hsa-miR-127-3p	-0.262762212425	6.41015000665	35.8124173176
hsa-miR-126-5p	-0.189880121307	3.3290105388	33.3316120468
hsa-miR-126-3p	-0.425065279749	5.33372403679	19.6057510077
hsa-miR-125a-3p	-0.270533444987	7.23330809192	37.8264066109
hsa-miR-125b-2-3p	-0.496607136851	6.75127399114	19.6357910862
hsa-miR-586	-0.386082953561	5.9039333907	23.0622287479
hsa-miR-587	-0.275130815414	6.15352485117	33.2697187604
hsa-miR-585-3p	-0.210309937814	5.98552866915	42.725173915
hsa-miR-548a-3p	-0.943176903274	6.55106997357	10.1264884036
hsa-miR-584-3p	-0.197463898877	6.07632628091	45.9644843059
hsa-miR-585-5p	-0.267697667718	5.22158452934	30.7122008175
hsa-miR-583	-0.227104479844	4.5779138631	33.3675225971
hsa-miR-584-5p	-0.293098000822	6.86882561953	33.6707367224
hsa-miR-450a-1-3p	-0.529809507201	7.27229580354	19.3886588744
hsa-miR-548b-5p	-0.493003043784	6.06407068381	18.3854254007
hsa-miR-548b-3p	-0.812223367682	7.35452292857	12.7483686638
hsa-miR-6858-5p	-0.1880575722	7.12481435052	53.8389081178
hsa-miR-6858-3p	-0.317763132866	6.29315348049	29.2455370662
hsa-miR-6855-5p	-0.159409775399	7.71068297637	67.189624661
hsa-miR-6855-3p	-0.245414616731	4.5269996399	30.6705433448
hsa-miR-6854-5p	-0.293868420408	6.69509457376	32.9912773897
hsa-miR-6854-3p	-0.186185799024	5.43138446477	45.284788147
hsa-miR-6857-5p	-0.137805846313	7.12559617932	73.4772613081
hsa-miR-6857-3p	-0.309454049648	5.58480449209	27.7417745926
hsa-miR-6856-5p	-0.183435601656	6.11503700497	49.6906648584
hsa-miR-6856-3p	-0.313529896214	5.92661566261	28.4713380459
hsa-miR-520a-3p	-0.339652054384	6.03520614533	26.6013587396
hsa-miR-526b-5p	-0.206828549795	6.54572470053	46.1528387158
hsa-miR-519e-3p	-0.281782587152	6.13945889918	32.434434617
hsa-miR-520f-5p	-0.226223948823	5.4472403233	37.3401683034
hsa-miR-515-3p	-0.254294379608	6.47620592767	37.2647084937
hsa-miR-519e-5p	-0.18089464185	5.68293765777	47.9999715248
hsa-miR-519c-3p	-0.70954686726	7.32178404657	14.5470081299
hsa-miR-520a-5p	-0.222988548117	5.77766667439	39.3637554417
hsa-miR-520f-3p	-0.280284446557	6.68362281443	34.5492692634
hsa-miR-519c-5p	-0.234483433121	6.23893982873	39.4012476947
hsa-miR-6729-3p	-0.174778017623	4.94957291595	45.4838258499
hsa-miR-6730-5p	-0.229948339649	5.86419404275	38.5486325158
hsa-miR-6728-3p	-0.158168361115	6.00019816365	56.9026453849
hsa-miR-6729-5p	-0.21100875993	6.81246442431	46.5026401157
hsa-miR-6731-3p	-0.164964093109	4.91950199569	48.0074290498
hsa-miR-6732-5p	-0.11887142994	6.77854993312	82.2615656099
hsa-miR-6730-3p	-0.221203285261	4.65333168689	34.5986348162
hsa-miR-6731-5p	-0.187518998483	6.79488302211	52.2340834869
hsa-miR-6732-3p	-0.311707068282	5.49013309913	27.237537942
hsa-miR-6733-5p	-0.355747113242	5.71129787415	24.4873325739
hsa-miR-379-5p	-0.296109900637	5.73535083125	29.5003673043
hsa-miR-379-3p	-0.311825350333	4.30171259206	23.4160326742
hsa-miR-3691-3p	-0.321517391309	5.42517575354	26.2044168723
hsa-miR-3691-5p	-0.267854484151	6.63018803447	35.9530588596
hsa-miR-377-5p	-0.255757505119	6.9756583181	39.0043620165
hsa-miR-377-3p	-0.11154049293	3.42059355787	57.5628938802
hsa-miR-376a-5p	-0.355505203695	5.57639665937	24.1245319906
hsa-miR-376a-3p	-0.193492862959	3.68804556044	34.5648178344
hsa-miR-3688-5p	-0.412829781817	6.80924689441	23.7609962421
hsa-miR-3687	-0.261388424167	5.56592505752	32.7708661347
hsa-miR-3686	-0.97957741009	7.23643410031	10.4498470411
hsa-miR-3685	-0.160844272801	5.19079881925	50.9237828405
hsa-miR-3690	-0.254256533791	5.93541847082	35.1433189842
hsa-miR-3689a-3p	-0.157556353581	6.48578036387	60.2056353061
hsa-miR-3689a-5p	-0.237561156617	5.41940851712	35.4410150086
hsa-miR-3688-3p	-0.538607036037	6.8122622658	18.217850138
hsa-miR-6791-3p	-0.153907774977	5.81364576893	57.2657604221
hsa-miR-6791-5p	-0.151862493004	6.38773110765	61.8173119771
hsa-miR-6792-3p	-0.172023617158	5.62964517022	50.1654674677
hsa-miR-6792-5p	-0.409549031349	7.17769110436	24.8509710079
hsa-miR-6789-3p	-0.170188550063	5.24828184083	48.4655509304
hsa-miR-6789-5p	-0.192077562842	7.34989913169	53.8839569732
hsa-miR-6790-3p	-0.213322705624	5.08770332871	37.9129980799
hsa-miR-6790-5p	-0.220869694764	6.93255773672	44.970215345
hsa-miR-6793-3p	-0.203508644145	4.96585581995	39.142591969
hsa-miR-6793-5p	-0.159551425939	7.21687942205	64.0350242055
hsa-miR-4275	-0.330749842385	3.87611355379	20.7894688753
hsa-miR-4276	-0.239246275712	5.05754362459	33.6788675209
hsa-miR-4271	-0.164024126728	6.05003680586	55.1750342246
hsa-miR-4270	-0.175258275573	6.68629114239	55.2686662624
hsa-miR-4273	-0.264766320072	6.30870986427	35.158209933
hsa-miR-4272	-0.971882925897	6.74276496542	10.0246281788
hsa-miR-4269	-0.241182516997	6.05754370883	37.5547275218
hsa-miR-4268	-0.135460041986	5.73917086836	64.5147509204
hsa-miR-4264	-0.182985379234	4.58999696105	41.4787071669
hsa-miR-4263	-0.317705361421	5.75803644913	27.5665365229
hsa-miR-380-3p	-0.463307237291	5.41759237579	18.1684888521
hsa-miR-4777-3p	-0.210621408039	4.80761511209	37.0694279598
hsa-miR-4777-5p	-0.50209571257	5.70231723986	17.3319887464
hsa-miR-4776-3p	-0.18132428181	5.68272553401	47.8850678317
hsa-miR-4776-5p	-0.231050220775	5.82495420271	38.1949611349
hsa-miR-4780	-0.180175177292	5.79513532189	48.8143564172
hsa-miR-4779	-0.145687308144	5.34952064436	57.3112424874
hsa-miR-4778-3p	-0.13216582418	5.29864051518	62.7896096943
hsa-miR-4778-5p	-0.554443451445	6.96673608504	17.9761093022
hsa-miR-4436b-3p	-0.181068436267	6.27781041951	51.2392474955
hsa-miR-4436b-5p	-0.199962512613	5.40436604563	42.0297081479
hsa-miR-4321	-0.254379644546	6.15902050007	36.0053199871
hsa-miR-4322	-0.157280811645	6.57267078633	60.8635642595
hsa-miR-4317	-0.423750920608	6.14778356999	21.587642941
hsa-miR-4320	-0.213226271799	5.71687000646	40.8808442456
hsa-miR-5699-3p	-0.177628725681	6.13432510553	51.423693271
hsa-miR-4318	-0.248995818627	5.79116797841	35.3064883855
hsa-miR-4314	-0.16686307144	6.2042047126	55.1602258857
hsa-miR-4316	-0.209865964435	6.26305782197	44.1379708563
hsa-miR-5701	-0.609052541555	5.74016057891	14.3504213226
hsa-miR-5700	-1.08968045547	6.60761122027	8.81690698592
hsa-miR-6886-3p	-0.168369852089	5.84977434188	52.5615140246
hsa-miR-4324	-0.24872335719	5.20444165364	32.9862130616
hsa-miR-4323	-0.238157899511	5.72334498241	36.6284091366
hsa-miR-4659a-3p	-0.170864199838	5.18073512562	47.8785792072
hsa-miR-6886-5p	-0.206130017302	5.3975760581	40.7392196829
hsa-miR-4660	-0.274381625662	6.61559216648	35.0445921563
hsa-miR-6885-3p	-0.166331506786	5.97033824364	53.9304814643
hsa-miR-4661-5p	-0.297878304027	6.22686908705	30.9752975034
hsa-miR-6885-5p	-0.11754482879	6.25588263843	78.7434269433
hsa-miR-210-3p	-0.160792554687	5.44045004097	52.4927914566
hsa-miR-210-5p	-0.182987557433	5.68285790056	47.450537197
hsa-miR-6884-3p	-0.18636465459	4.65620249372	41.0818377046
hsa-miR-203a	-0.661311300572	6.58122621996	14.4882239449
hsa-miR-6811-3p	-0.202025515717	6.22728386394	45.6738537764
hsa-miR-199b-5p	-0.268156736162	5.99435172553	33.5413976702
hsa-miR-6884-5p	-0.260618877032	6.93886303472	38.1356222079
hsa-miR-205-3p	-0.207291010539	5.08048012315	38.9813340297
hsa-miR-205-5p	-0.165805830761	5.80329914173	53.0940263156
hsa-miR-204-3p	-0.167676603118	6.51619502467	56.7532669895
hsa-miR-204-5p	-0.181407407614	5.85794483196	48.8290139221
hsa-miR-330-3p	-0.342889589205	5.68378381272	25.3253061222
hsa-miR-4659b-5p	-0.541557202084	6.523797055	17.5859484803
hsa-miR-330-5p	-0.146753692869	6.65204399258	65.7703653237
hsa-miR-4659b-3p	-0.149812430374	5.58585226779	57.3106800708
hsa-miR-1197	-0.207486856417	4.72104017837	37.2121893006
hsa-miR-1322	-0.237557447107	4.83172676444	32.9677173241
hsa-miR-6888-3p	-0.172062267966	5.18683508244	47.5806530927
hsa-miR-4417	-0.122434209025	6.27972041892	75.7935261132
hsa-miR-548ab	-0.882426624814	7.2228513743	11.5849307884
hsa-miR-1307-5p	-0.305065243561	5.69195574965	28.4921207286
hsa-miR-1306-3p	-0.206878379031	6.17051195067	44.3280346338
hsa-miR-513b-5p	-0.317142883519	5.36145166189	26.3649354799
hsa-miR-1307-3p	-0.207380886539	6.19184699679	44.323501313
hsa-miR-513c-5p	-0.301377439803	6.38947944153	31.1552166866
hsa-miR-513b-3p	-0.708915067252	6.63441876958	13.5903709974
hsa-miR-1321	-0.142990149322	5.52525923245	59.6213044944
hsa-miR-642b-3p	-0.177354080655	4.19566700185	40.5723227527
hsa-miR-2909	-0.243565348978	6.55215441412	39.218035136
hsa-miR-2861	-0.150022472689	6.63233771175	64.2059655403
hsa-miR-718	-0.151116064679	5.59035751867	56.8460906982
hsa-miR-711	-0.219606154677	5.46039497764	38.5253090473
hsa-miR-3117-3p	-0.302268648543	5.32359901993	27.537090135
hsa-miR-3117-5p	-0.205060777952	3.76083144765	32.9698907572
hsa-miR-3116	-0.201197323597	6.32149326607	46.3301056863
hsa-miR-3115	-0.417019676857	6.58334589084	22.9805604452
hsa-miR-3119	-0.234578565566	6.61878514903	41.0045356268
hsa-miR-3118	-0.380137988632	5.30292230386	21.8418641445
hsa-miR-3978	-0.186172909831	5.1826099752	43.9516682777
hsa-miR-3977	-0.246912370117	5.56197850676	34.6761829013
hsa-let-7a-5p	-0.33509078371	6.90483253488	29.5586540018
hsa-miR-5011-3p	-0.188873670397	4.57519498289	40.1072048157
hsa-miR-4667-5p	-0.154793114031	6.53915311759	61.625177433
hsa-let-7e-5p	-0.285707137806	6.86523752315	34.5291951713
hsa-let-7d-3p	-0.141108335074	3.77973336662	48.0462997672
hsa-let-7f-5p	-0.402398902059	6.67890031572	24.0529988183
hsa-let-7e-3p	-0.16146277732	4.05729324597	43.7084841666
hsa-let-7f-2-3p	-0.128511601183	3.42737244384	50.0139472597
hsa-let-7f-1-3p	-0.118418972538	3.20184444057	52.372050759
hsa-miR-15a-3p	-0.256971498355	6.37945623263	36.4999865459
hsa-miR-15a-5p	-0.288256473534	5.64702143665	29.9976660736
hsa-miR-16-1-3p	-0.337031818508	5.81894695679	26.1665115057
hsa-miR-16-5p	-0.27394432491	5.29474250276	30.2789353474
hsa-miR-4668-5p	-0.521412971272	5.79844542822	16.8742358035
hsa-miR-625-5p	-0.116310039011	5.25168925053	70.9456322142
hsa-miR-624-3p	-0.660890043002	7.22438921366	15.4706358825
hsa-miR-626	-0.216887038618	5.26064200386	38.0873013736
hsa-miR-625-3p	-0.22682309571	4.22725420809	31.8629555137
hsa-miR-627-3p	-0.155795118939	4.80689302018	50.1099974977
hsa-miR-627-5p	-0.314916937078	5.95661557269	28.4411999424
hsa-miR-628-3p	-0.295451190622	6.03811457115	30.5908889794
hsa-miR-628-5p	-0.439066991311	6.0871373749	20.6964712782
hsa-miR-629-3p	-0.14868766905	5.58295425762	57.7247213065
hsa-miR-629-5p	-0.171444737584	6.61211276805	56.065370705
hsa-miR-5095	-0.262636507612	5.20372977129	31.2360602335
hsa-miR-5094	-0.31712926442	5.89659440127	28.0535270611
hsa-miR-5093	-0.321688131301	6.64399532795	29.9793321219
hsa-miR-154-3p	-0.156237922852	3.73471434538	43.1055035964
hsa-miR-154-5p	-0.270147941052	6.67916243678	35.8291179237
hsa-miR-5092	-0.214465850993	4.96311532428	37.1299919656
hsa-miR-138-1-3p	-0.179398037911	5.32214961689	46.3893012086
hsa-miR-136-3p	-0.195148690623	4.20679781117	36.9297779461
hsa-miR-146a-3p	-0.217900745783	5.7289533452	40.0593091769
hsa-miR-146a-5p	-0.592385933988	7.26476140426	17.3278277139
hsa-miR-149-3p	-0.156638360481	6.77040358074	62.3755480506
hsa-miR-149-5p	-0.189888012303	6.53012937474	50.1881570045
hsa-miR-150-3p	-0.229649457363	6.20981102963	40.1037787564
hsa-miR-150-5p	-0.159717796426	5.19444705487	51.3057858187
hsa-miR-1273g-5p	-0.185332873989	6.88493116911	53.3360917379
hsa-miR-1273f	-0.227581289289	5.99264400878	39.5139865709
hsa-miR-7152-5p	-0.164954345202	5.74849034689	53.0358284055
hsa-miR-7151-3p	-0.208529972548	5.39687855736	40.2670103235
hsa-miR-6861-5p	-0.185702413158	7.16628669843	54.7450435648
hsa-miR-6860	-0.197702572829	7.0070252798	50.6165657666
hsa-miR-6862-5p	-0.186311888002	6.02083145291	48.4179058549
hsa-miR-6861-3p	-0.154048894563	4.37210587767	47.8556233628
hsa-miR-6859-3p	-0.168515733193	4.44702878487	44.1918902393
hsa-miR-6859-5p	-0.188884885315	6.17993173541	48.6006687094
hsa-miR-6769b-3p	-0.16824526665	5.59878852584	51.1086504663
hsa-miR-6769b-5p	-0.174511111411	7.31291098766	59.0960134531
hsa-miR-6863	-0.206600680614	4.55385228336	36.562572112
hsa-miR-7154-5p	-0.328244406968	6.6143167149	29.2901158734
hsa-miR-512-5p	-0.230875854217	5.81739030472	38.1910457229
hsa-miR-181d-3p	-0.231031401987	5.25497158428	35.7309504825
hsa-miR-498	-0.31638986821	6.45007556515	29.8684519154
hsa-miR-512-3p	-0.243218687841	6.5014516712	39.0654671956
hsa-miR-497-5p	-0.277465937829	5.83921340117	31.8569315943
hsa-miR-193b-3p	-0.273736189654	6.41170124305	34.3823783584
hsa-miR-181d-5p	-0.229102940485	4.95108593126	34.705298476
hsa-miR-497-3p	-0.658218574686	6.264327586	14.0748498178
hsa-miR-515-5p	-0.189115004583	5.3774346191	44.2980959526
hsa-miR-520e	-0.54941914007	7.38376827649	18.8995386567
hsa-miR-6728-5p	-0.188752998534	6.80672860663	51.9553526715
hsa-miR-6727-3p	-0.166084944701	5.36750161045	50.3808555646
hsa-miR-6726-5p	-0.186827198608	6.84285730975	52.684284639
hsa-miR-892c-3p	-0.197593524704	5.66698787184	43.8627120237
hsa-miR-6727-5p	-0.159520732737	6.81808821496	61.5474117156
hsa-miR-6726-3p	-0.180416971077	5.41776045397	46.6572540473
hsa-miR-6723-5p	-0.225215264223	5.49967913201	37.7402444783
hsa-miR-6722-3p	-0.17769273415	7.10393124311	56.8618142517
hsa-miR-892c-5p	-0.310323728293	6.14768589768	29.4778808826
hsa-miR-6724-5p	-0.177221978446	6.69740472408	54.7189733978
hsa-miR-3683	-0.400421127351	5.34004068093	20.8281734186
hsa-miR-3684	-0.288093158404	5.06104684716	27.9806951745
hsa-miR-382-3p	-0.138076811926	3.3488312712	45.9804306214
hsa-miR-382-5p	-0.412838778543	7.41773410709	25.2343884551
hsa-miR-383-3p	-0.244757613247	5.09068111455	33.0558915297
hsa-miR-383-5p	-0.420809368298	7.08558994916	23.9671231417
hsa-miR-340-3p	-0.179515683834	4.72061961993	43.0080506339
hsa-miR-340-5p	-1.00712582569	6.70142289591	9.63278137489
hsa-miR-3679-5p	-0.253387252054	6.82585344822	38.7780102139
hsa-miR-3679-3p	-0.16152246617	4.98883869171	49.4596131494
hsa-miR-3680-5p	-0.178809498785	4.82373198079	43.754565803
hsa-miR-3680-3p	-0.193608155243	6.37852184479	48.4407375971
hsa-miR-3681-5p	-0.327902723391	7.05000655251	30.6493537125
hsa-miR-3681-3p	-0.186622351254	4.2835549429	39.0283098136
hsa-miR-3682-5p	-0.188664221351	4.94325145212	42.1025851921
hsa-miR-3682-3p	-0.271973455747	5.42621792881	30.98176587
hsa-miR-381-3p	-0.247019446162	4.73587310375	31.3168587492
hsa-miR-6774-5p	-0.161463389687	6.97141125526	61.7564840836
hsa-miR-6774-3p	-0.182022026773	5.32853246394	45.7556297532
hsa-miR-6775-5p	-0.184661288713	7.29492376666	55.7503082451
hsa-miR-6775-3p	-0.183363458689	6.11464345971	49.7080690169
hsa-miR-6776-5p	-0.136745698383	6.71403045749	71.0371921921
hsa-miR-6776-3p	-0.304998080815	4.68822386221	25.2074499671
hsa-miR-6777-5p	-0.180560400482	7.02059223538	55.4971755082
hsa-miR-6777-3p	-0.169308325636	5.22217678078	48.5633340822
hsa-miR-6778-5p	-0.182580824001	7.15183106422	55.601847126
hsa-let-7a-3p	-0.164114429588	3.30901267435	38.4427663686
hsa-miR-6778-3p	-0.152831385261	5.45429180098	55.3177725017
hsa-miR-4277	-0.233901550813	5.71742784809	37.2696453606
hsa-miR-4279	-0.136713835023	5.32125698174	60.8662391803
hsa-miR-4274	-0.283192783405	5.78410238732	31.0181011031
hsa-miR-4281	-0.172308201129	6.23915014209	53.6199094504
hsa-miR-4282	-1.10080426669	6.58167387217	8.70424848644
hsa-miR-4285	-0.175408156948	5.16052376671	46.5230574718
hsa-miR-4278	-0.115221029752	5.76156229409	76.0413469048
hsa-miR-4280	-0.293316502626	6.38167880713	31.9848311402
hsa-miR-4283	-0.125868049444	6.16043189787	72.7780555778
hsa-miR-4284	-0.163291752471	5.4785215369	51.9225337999
hsa-miR-6807-5p	-0.317096274519	6.672930484	30.5047118535
hsa-miR-4657	-0.22771054203	6.27666295543	40.7388383195
hsa-miR-6807-3p	-0.185228097946	5.24535113501	44.5145808138
hsa-miR-4308	-0.18903560108	5.83003836757	46.7109809851
hsa-miR-4310	-0.337101545701	5.68682816936	25.7691733549
hsa-miR-4311	-0.486338221742	6.339639341	19.2040002687
hsa-miR-4312	-0.165457513193	6.17881878422	55.4753822119
hsa-miR-4305	-0.260853655819	4.7560745883	29.7334325791
hsa-miR-4306	-0.159378788944	4.84377477734	49.2146717222
hsa-miR-5739	-0.177352599659	6.04364683878	50.9924684282
hsa-miR-4307	-0.179487219646	4.4641038081	41.585711912
hsa-miR-5707	-0.351715130883	6.42695634834	26.8028171682
hsa-miR-5708	-0.315525220771	5.90415996587	28.2201211812
hsa-miR-5705	-0.152745665097	6.62309339886	63.000762691
hsa-miR-5706	-0.255522110483	6.56882303891	37.4481214984
hsa-miR-5692b	-0.907819194205	6.15698837829	10.0867974997
hsa-miR-5704	-0.279466898559	6.03254284509	32.3206179038
hsa-miR-5702	-0.345428608222	5.91208625501	25.8000815303
hsa-miR-5703	-0.228381033182	5.66724227673	37.9507972093
hsa-miR-338-5p	-0.643280502696	6.62019607365	14.9549007522
hsa-miR-500a-3p	-0.174274587225	4.87750744155	45.2016990371
hsa-miR-501-5p	-0.143738321454	5.76660770291	60.990052021
hsa-miR-501-3p	-0.164055349114	4.35606747538	44.8389370729
hsa-miR-502-5p	-0.15473382323	6.12843105206	58.9944128664
hsa-miR-502-3p	-0.159469443185	4.29360881019	45.7367171073
hsa-miR-450a-2-3p	-0.233505108518	6.50438782191	40.7031258641
hsa-miR-503-5p	-0.299502913586	6.3824979031	31.3269002654
hsa-miR-503-3p	-0.203163342726	6.62563902231	47.3788179164
hsa-miR-504-5p	-0.242131492561	5.5014750436	35.1109843403
hsa-miR-504-3p	-0.187855159036	7.05441643165	53.5221735896
hsa-miR-3529-5p	-0.335370274281	6.80293505187	29.2301846753
hsa-miR-5194	-0.187973244856	7.07285728978	53.5866543002
hsa-miR-5195-5p	-0.163061523528	4.73512877476	47.4368729508
hsa-miR-1236-5p	-0.242241933994	6.0834804231	37.4975557425
hsa-miR-5189-5p	-0.171402775799	6.89518672476	57.7306095461
hsa-miR-5189-3p	-0.312246999624	5.11299570865	25.9826218295
hsa-miR-5187-3p	-0.348191222632	4.83142397939	22.4917329053
hsa-miR-5188	-0.266415680724	4.69520757603	28.884214154
hsa-miR-5192	-0.192380615216	6.44995911366	49.1211606899
hsa-miR-1234-3p	-0.206932695323	6.19428757066	44.4312947083
hsa-miR-5190	-0.313721366826	6.55566721365	30.4590895747
hsa-miR-5191	-0.287599023053	5.70537376248	30.2691353749
hsa-miR-148b-5p	-0.300047278808	6.43575425695	31.4475581796
hsa-miR-4439	-0.223326544501	5.52116739915	38.1556407376
hsa-miR-1233-3p	-0.239851491706	5.82254515323	36.7833657839
hsa-miR-664a-3p	-0.185398597379	4.99042613308	43.0986331398
hsa-miR-1306-5p	-0.194052158235	5.20043851193	42.258940001
hsa-miR-1255b-2-3p	-0.209665726506	5.01532244557	38.2290543101
hsa-miR-1233-5p	-0.173428469667	7.13029047846	58.4119233588
hsa-miR-1252-3p	-0.996997490945	6.8653716939	9.8950817665
hsa-miR-1255b-5p	-0.271746391336	5.38537429656	30.8573528993
hsa-miR-1292-3p	-0.150186338059	4.83642680998	52.1780270514
hsa-miR-1252-5p	-0.8832043531	7.02323632441	11.3487170769
hsa-miR-1288-3p	-0.232175006211	5.86298750159	38.1737364681
hsa-miR-1231	-0.170193944032	6.53261057058	56.0102806523
hsa-miR-3120-5p	-0.175082554691	5.91257705707	50.9049977754
hsa-miR-3120-3p	-0.266536350647	5.13461439955	30.5197185293
hsa-miR-3121-5p	-0.15973751725	5.08637460675	50.6228890118
hsa-miR-3121-3p	-0.633145035013	6.48868817257	14.9865949314
hsa-miR-3122	-0.18872095201	6.87078553936	52.3036018746
hsa-miR-4720-5p	-0.272402102054	6.2226165381	33.8566276419
hsa-miR-3124-5p	-0.153768897393	5.27726854815	53.8292768466
hsa-miR-3124-3p	-0.160006846029	5.52549829284	53.2820845134
hsa-miR-548s	-0.35901423041	6.48078055464	26.4078127037
hsa-miR-3125	-0.223855185798	6.15326845002	40.889240146
hsa-miR-4537	-0.344691613425	6.69512128772	28.1269427805
hsa-miR-4719	-0.75091549979	5.81579621133	11.7400642466
hsa-miR-4727-3p	-0.231435881867	6.56035040322	41.3088511863
hsa-miR-4309	-0.25402526164	6.32302015588	36.70115364
hsa-miR-5787	-0.15911975039	7.01490695055	62.9394335146
hsa-miR-4760-5p	-0.920583407229	7.2288720843	11.1112931256
hsa-miR-4760-3p	-0.520992646675	4.67248197955	14.7266607859
hsa-miR-4761-5p	-0.408502567811	6.8989881437	24.232376792
hsa-miR-4761-3p	-0.185752958297	6.12311410529	49.1142331671
hsa-miR-4757-3p	-0.241877286028	4.88688194783	32.6069556896
hsa-miR-4758-5p	-0.209341832837	7.40226470396	49.6903297491
hsa-miR-4758-3p	-0.205770028857	5.4686340233	41.1558188057
hsa-miR-4759	-0.368966892527	6.04498627032	24.5143573949
hsa-miR-4762-5p	-0.494690258897	5.52900311676	17.2410977644
hsa-miR-4762-3p	-0.203623399863	5.34671247536	40.9909297309
hsa-miR-147a	-0.139856565143	5.02277086919	57.3642779012
hsa-miR-7-5p	-0.503434538657	7.09611826788	20.054480757
hsa-miR-4313	-0.176508405338	5.20209794476	46.4685969433
hsa-miR-4315	-0.148088811772	5.90763605913	60.150634964
hsa-miR-5096	-0.183519346252	5.56373521989	46.6639370442
hsa-miR-1273g-3p	-0.184989227657	4.84635528055	42.4152010359
hsa-miR-6882-5p	-0.489156932464	6.73762986809	19.9069648651
hsa-miR-6882-3p	-0.194714851937	6.07651302404	46.6143847464
hsa-miR-548ac	-1.01631275938	5.92462525147	8.78137676527
hsa-miR-634	-0.366161088132	5.82599978896	24.1041445283
hsa-miR-635	-0.213763437214	6.50190796863	44.4505762653
hsa-miR-632	-0.172105457036	6.17612731418	53.3168876352
hsa-miR-633	-0.629793777741	5.06185427136	12.8007842508
hsa-miR-33b-5p	-0.188274602533	4.98600735206	42.4168063277
hsa-miR-33b-3p	-0.207571953833	6.08153320008	43.7512536371
hsa-miR-630	-0.281261164669	6.06707016942	32.2371920066
hsa-miR-631	-0.270864058113	5.89555150512	32.8413875473
hsa-miR-636	-0.181952656498	6.26951521409	50.9446544638
hsa-miR-637	-0.119070003656	6.9727146282	83.7550543545
hsa-miR-6883-5p	-0.177618585722	6.88434406406	55.649266792
hsa-miR-6883-3p	-0.176498007955	5.43954835255	47.8166776516
hsa-let-7a-2-3p	-0.204525685979	4.76045977497	37.9436926849
hsa-miR-518b	-0.438358035943	5.59788163464	19.6138337379
hsa-miR-526a	-0.226494374166	5.91059185217	39.341338543
hsa-miR-520c-5p	-0.226494374166	5.91059185217	39.341338543
hsa-miR-520c-3p	-0.478214458945	7.18093229253	21.2894698228
hsa-miR-518c-5p	-0.179184011102	6.6060886912	53.6101889457
hsa-miR-518c-3p	-0.527731761276	6.04665730442	17.1425295353
hsa-miR-524-5p	-0.707543534579	6.72137377666	13.7396121957
hsa-miR-524-3p	-0.324106011987	6.32248852276	28.7637013137
hsa-miR-517-5p	-0.196644729221	5.77124617015	44.6045322693
hsa-miR-517a-3p	-0.272643379261	5.27528920656	30.3520636701
hsa-miR-373-3p	-0.320643331996	6.6874307612	30.2124815785
hsa-miR-374a-5p	-0.483083908912	4.05339639653	14.6007686582
hsa-miR-372-3p	-0.285106483605	5.37677677689	29.3812216087
hsa-miR-373-5p	-0.441486050211	6.16518513116	20.7598521556
hsa-miR-371a-3p	-0.292351995693	6.04969285743	30.9547839274
hsa-miR-372-5p	-0.345264983603	5.54774477531	24.7570566992
hsa-miR-370-3p	-0.179843446655	6.23270449341	51.3374530189
hsa-miR-371a-5p	-0.577085957901	7.00745344105	17.3413566974
hsa-miR-374a-3p	-1.02764387931	7.45780260525	10.1764850799
hsa-miR-375	-0.176212001859	5.98986457018	51.0173227439
hsa-miR-6742-3p	-0.175911147894	6.30691295006	52.906896814
hsa-miR-6743-5p	-0.165081313933	6.93216132603	60.1652669792
hsa-miR-6738-3p	-0.184028873846	6.2313902014	50.1627272311
hsa-miR-6739-5p	-0.397281677616	5.84438544428	22.2622535662
hsa-miR-6739-3p	-0.173706144056	5.48451846003	48.8440895753
hsa-miR-6740-5p	-0.181968467371	6.62236256696	52.8792856585
hsa-miR-6740-3p	-0.166344435334	5.77194010267	52.7335951158
hsa-miR-6741-5p	-0.160618812848	7.15692845028	63.2362316108
hsa-miR-6741-3p	-0.170277212256	6.13671583752	53.6578894878
hsa-miR-6742-5p	-0.121044833897	6.71706920507	80.2766123281
hsa-miR-7110-5p	-0.179750165975	7.39514313537	57.8310627921
hsa-miR-7110-3p	-0.17373937332	5.70272022712	50.0906620119
hsa-miR-7109-5p	-0.120289134125	6.91811947497	82.4523307704
hsa-miR-7109-3p	-0.260137929171	5.64361626049	33.2270510803
hsa-miR-3678-3p	-0.234919278129	5.87276892329	37.769437204
hsa-miR-3678-5p	-0.274692659132	4.69406846461	28.0097345482
hsa-miR-7111-5p	-0.137455937092	6.85039243597	71.662182401
hsa-miR-7111-3p	-0.182515997502	5.71358070625	47.741462806
hsa-miR-3675-3p	-0.177455332471	5.2228826062	46.3377599969
hsa-miR-3675-5p	-0.211046887033	6.86907960343	46.762497861
hsa-miR-3677-3p	-0.179341373574	6.23159072956	51.4749638949
hsa-miR-3677-5p	-0.234898670961	6.70478998421	41.3147930744
hsa-miR-3672	-0.622831841493	6.51416531133	15.2756565697
hsa-miR-3671	-0.764025304891	6.70075950372	12.6969086516
hsa-miR-3674	-0.515349180688	7.0552563317	19.5115403468
hsa-miR-3673	-0.888730250877	6.72345636802	10.9408410014
hsa-miR-6780a-3p	-0.174034774173	5.6947537019	49.9598643043
hsa-miR-6780a-5p	-0.186452630232	7.07829213336	54.0528289723
hsa-miR-6779-3p	-0.232040222104	6.00681329881	38.8157415863
hsa-miR-6779-5p	-0.164048774588	7.13651992673	61.7896717131
hsa-miR-6782-3p	-0.18154473555	5.91307610705	49.0957563712
hsa-miR-6782-5p	-0.188082174979	7.7581714563	57.1993143821
hsa-miR-6781-3p	-0.168925626135	6.14925777307	54.161455443
hsa-miR-6781-5p	-0.18386643029	6.45932326641	51.4467118956
hsa-miR-6783-3p	-0.171897437229	6.44765541141	54.9610021168
hsa-miR-6783-5p	-0.191371133514	6.3902748243	49.0683973695
hsa-miR-4329	-0.30094581232	5.74768212826	29.0672997269
hsa-miR-4291	-0.262450326872	5.44589484628	32.1809271375
hsa-miR-4290	-0.161932749114	5.5091671168	52.5475369457
hsa-miR-4289	-0.242833975454	5.78067565005	36.1591726761
hsa-let-7b-3p	-0.134407606052	3.4919696089	48.3006118448
hsa-miR-4292	-0.145507729766	6.10038487108	62.5422778964
hsa-miR-4288	-0.192929930646	5.47609237784	43.9335273147
hsa-miR-4287	-0.153450211414	5.60062010008	56.0482779453
hsa-miR-4286	-0.159064633079	4.49245444376	47.1032076629
hsa-miR-500b-5p	-0.17563503505	5.78400317845	50.0128187747
hsa-miR-4330	-0.204740754061	5.60367145529	42.0222710166
hsa-miR-5193	-0.166838859961	5.46874991731	50.7600562561
hsa-miR-6075	-0.252535944391	6.22393138035	36.525221796
hsa-miR-6074	-0.359402246101	6.24995374657	25.7370504689
hsa-miR-1199-3p	-0.193646723658	5.86676366847	45.7883484986
hsa-miR-1199-5p	-0.259609424152	6.49143894584	36.5604560653
hsa-miR-6069	-0.230071629717	6.87199692667	42.9083626643
hsa-miR-6068	-0.212518689639	5.79343853916	41.3772480627
hsa-miR-6071	-0.158527102775	6.06046207164	57.1540254824
hsa-miR-6070	-0.169518504128	6.21711463116	54.3723216445
hsa-miR-6073	-0.295711833293	5.90752209042	30.1223051889
hsa-miR-6072	-0.167905608999	5.11752576736	48.3457688861
hsa-miR-4440	-0.190020483929	6.29390063576	48.9099935101
hsa-miR-3195	-0.158534524554	5.05238862818	50.7926500605
hsa-miR-3194-3p	-0.166654693936	6.31864427236	55.9158824289
hsa-miR-3194-5p	-0.25814995078	6.55341073168	37.0072150036
hsa-miR-3193	-0.180194260183	5.75188936802	48.5691906008
hsa-miR-3197	-0.22806527815	6.763291346	42.8091966705
hsa-miR-548x-3p	-1.55207277528	6.55570560718	6.15673811138
hsa-miR-548x-5p	-0.746404458541	6.43234497555	12.6370426484
hsa-miR-3196	-0.131422785497	6.36926383187	71.2910154543
hsa-miR-3199	-0.154395240454	5.14332894381	52.7433936427
hsa-miR-3198	-0.221771478094	7.0067829807	45.1220466523
hsa-miR-4524b-5p	-0.295904478739	5.68733581365	29.3585816973
hsa-miR-378a-3p	-0.28634578874	6.44914695493	32.9990777811
hsa-miR-5571-5p	-0.213530568322	5.1921929209	38.3654339763
hsa-miR-4524b-3p	-0.286968724212	5.70097347093	30.3202848841
hsa-miR-5196-5p	-0.195495575922	6.26639335744	47.3995041255
hsa-miR-5195-3p	-0.220517005159	6.22520006463	41.8344157085
hsa-miR-5197-5p	-0.514146752763	6.00828072954	17.5208356002
hsa-miR-664a-5p	-0.287310001327	6.87310735095	34.3639528919
hsa-miR-5100	-0.200264321306	5.1630227828	40.7612435883
hsa-miR-5571-3p	-0.213657065477	6.14894876972	42.8207171586
hsa-miR-4429	-0.301014868923	5.74835949309	29.0628815925
hsa-miR-4428	-0.233531719381	5.90548775423	38.1339536137
hsa-miR-548ad	-1.09396539051	6.49000722652	8.67486970689
hsa-miR-4430	-0.161111603765	6.20601827088	57.1406283331
hsa-miR-4425	-0.1946166111	6.93029118328	51.0248900501
hsa-miR-4424	-0.69710054938	7.08342077838	14.4648010783
hsa-miR-4427	-0.727326316416	7.50464051043	14.4428164819
hsa-miR-4426	-0.887166977917	6.78708362959	11.0318394093
hsa-miR-548ae	-1.24020245646	6.16901443188	7.39315938632
hsa-miR-10b-3p	-0.30573926796	5.52099305195	27.8701296984
hsa-miR-4432	-0.289568424741	4.83827702804	27.0688250456
hsa-miR-4431	-0.337412969074	5.81021629389	26.1110778227
hsa-miR-4438	-0.256852884402	5.26628706576	32.1829637421
hsa-miR-4436a	-0.275657638567	6.279938188	33.664723518
hsa-miR-1292-5p	-0.261959677282	6.58268868086	36.5807775467
hsa-miR-2115-5p	-0.171988559354	5.90374460305	51.7694004561
hsa-miR-2114-3p	-0.241086100604	6.00363100541	37.3461223307
hsa-miR-2116-5p	-0.179556350539	6.66082691016	53.80387205
hsa-miR-2115-3p	-0.341430212469	6.21614632597	26.9927674511
hsa-miR-148a-3p	-0.29625307239	5.32774586735	28.1102430438
hsa-miR-148a-5p	-0.183640114453	4.34799788602	40.0130325985
hsa-miR-2114-5p	-0.187360652632	6.01463741001	48.113823705
hsa-miR-2110	-0.14972469897	6.88067851905	65.9923084637
hsa-miR-4530	-0.269058941213	5.98453383926	33.392437355
hsa-miR-4529-3p	-0.277790229528	6.44105794107	33.9862851084
hsa-miR-4532	-0.155310825802	5.99858545939	57.9392029688
hsa-miR-4531	-0.341474275153	6.40499657985	27.5423282636
hsa-miR-2117	-0.137879726431	5.7321563455	63.3316918411
hsa-miR-2116-3p	-0.171580093639	5.35785949035	48.7111255921
hsa-miR-4529-5p	-0.247047415033	5.86867495404	35.8986753731
hsa-miR-4528	-0.396348587035	5.1181448308	20.4823357427
hsa-miR-4535	-0.224339846829	5.83156014043	39.3668813867
hsa-miR-4536-3p	-0.172176342208	4.09297494877	41.1959904469
hsa-miR-3123	-1.06199271046	6.47088379075	8.91803088424
hsa-miR-1587	-0.15116872851	6.93003837302	65.6884427811
hsa-miR-4536-5p	-0.287680968787	5.45141048408	29.3777183792
hsa-miR-4756-5p	-0.134550585096	5.85200938729	65.7894529478
hsa-miR-1258	-0.228242275652	5.8365671904	38.7157338191
hsa-miR-499b-5p	-0.324360781368	5.58171654251	26.4573186263
hsa-miR-4755-3p	-0.249238632693	6.4702283482	37.9966309632
hsa-miR-4755-5p	-0.175372909388	5.97124130609	51.1552288058
hsa-miR-4754	-0.256493774351	6.22787092394	35.9769781832
hsa-miR-371b-3p	-0.268392829872	6.02555778152	33.6281628157
hsa-miR-371b-5p	-0.482007005986	5.9901776973	18.651549844
hsa-miR-181a-2-3p	-0.237758166828	5.06607430066	33.9255404273
hsa-miR-181a-5p	-0.208619221265	4.68963358584	36.8596600985
hsa-miR-4707-3p	-0.209408081048	5.43613300211	40.2856134295
hsa-miR-4757-5p	-0.160454543573	6.22298462296	57.4803580977
hsa-miR-4756-3p	-0.245088825088	5.68445195606	35.4338960698
hsa-miR-4538	-0.18455875027	6.99534398347	54.1580606114
hsa-miR-203b-3p	-0.39934188716	5.33398901383	20.8693084342
hsa-miR-203b-5p	-0.396014348679	6.49103515914	23.9663921037
hsa-miR-4709-3p	-0.209455948757	5.74541365443	41.7529972595
hsa-miR-302f	-0.809549822336	6.36795350733	11.5718060197
hsa-miR-302e	-0.291143181715	4.93896551981	27.2682515628
hsa-miR-1276	-0.392340417848	5.83015778534	22.506367898
hsa-miR-1275	-0.0910261863612	6.19726103054	101.039727118
hsa-miR-548h-3p	-1.0885011268	6.22152774874	8.47176683764
hsa-miR-4709-5p	-0.522500056241	6.09838660562	17.4131782321
hsa-miR-1273a	-0.194210628313	4.7440251809	39.8743634586
hsa-miR-1272	-0.338516659872	5.79015605522	25.9666867165
hsa-miR-1270	-0.205021906245	6.20503396144	44.8978069224
hsa-miR-1269a	-0.233139180397	6.05823497864	38.8533362913
hsa-miR-5089-3p	-0.196929357485	4.82076085452	39.7135346116
hsa-miR-624-5p	-0.327530776656	5.4711150849	25.8635697426
hsa-miR-623	-0.146758951243	5.79939599263	59.958155316
hsa-miR-620	-0.230629758136	3.97271284333	30.2333614695
hsa-miR-619-3p	-0.25097313839	6.21747436571	36.7269358978
hsa-miR-622	-0.256941934387	6.46371435267	36.8321129645
hsa-miR-621	-0.233720344639	5.85790918854	37.8996069094
hsa-miR-617	-0.199501447043	5.27901821325	41.4985371583
hsa-miR-548c-3p	-0.900755644588	5.1590401323	9.05799500821
hsa-miR-619-5p	-0.179002336352	6.80595422876	54.7811521826
hsa-miR-618	-0.251733416013	4.85693282478	31.2113224745
hsa-miR-380-5p	-0.375891797365	6.57525591654	25.4734367274
hsa-miR-525-5p	-0.191803914867	5.56454986843	44.6526332602
hsa-miR-519b-3p	-0.472033155384	6.34884925019	19.8054927785
hsa-miR-519b-5p	-0.234483433121	6.23893982873	39.4012476947
hsa-miR-526b-3p	-0.427972751603	6.2148900718	21.5314877811
hsa-miR-518f-5p	-0.226364380772	5.86865420046	39.1786648156
hsa-miR-523-3p	-0.196638844023	4.15466866591	36.3848185818
hsa-miR-523-5p	-0.234483433121	6.23893982873	39.4012476947
hsa-miR-525-3p	-0.321892974757	6.16474338167	28.4713991929
hsa-miR-4662a-5p	-0.328202129218	5.83989266579	26.9342940793
hsa-miR-520b	-0.525662501199	7.159543218	19.3271218602
hsa-miR-518f-3p	-0.340481241677	4.81950842029	22.9660476501
hsa-miR-30d-5p	-0.64465431452	5.67895798815	13.4629642472
hsa-miR-302d-5p	-0.397851932844	6.24954604979	23.2487146252
hsa-miR-302c-3p	-0.423441154451	6.87581611933	23.3227592914
hsa-miR-367-5p	-0.250414845564	5.4212860679	33.629340341
hsa-miR-302d-3p	-0.356755032593	6.12769398869	25.585326498
hsa-miR-376c-5p	-0.471194688966	7.08787824791	21.409151003
hsa-miR-367-3p	-0.326210012936	5.63798456085	26.4798265483
hsa-miR-369-5p	-0.523903224046	5.42632466424	16.0837427171
hsa-miR-376c-3p	-0.300800474064	4.20697917759	23.9593345058
hsa-miR-370-5p	-0.258315392648	6.26180700608	35.8546461794
hsa-miR-369-3p	-0.963023717229	6.28749940001	9.64410245963
hsa-miR-30c-2-3p	-0.15154937311	6.02867982717	59.5758309117
hsa-miR-4482-3p	-0.197537910737	6.29448609404	47.0516573722
hsa-miR-1208	-0.252583962825	5.53703391459	33.7987963254
hsa-miR-6788-3p	-0.165456997659	4.89853452416	47.7376879547
hsa-miR-3664-3p	-0.191753933439	5.27447418791	43.1515225764
hsa-miR-3665	-0.20324335648	6.35899190011	46.0482057678
hsa-miR-3663-3p	-0.295761370865	5.87176837116	29.9963729043
hsa-miR-3664-5p	-0.20437350912	5.44138046839	41.3036919742
hsa-miR-3667-3p	-0.174558587209	5.96402427096	51.3525253287
hsa-miR-3668	-1.03377782629	7.42205228039	10.0815204345
hsa-miR-3666	-0.289893269889	5.71605757224	30.0664364356
hsa-miR-3667-5p	-0.377827843402	5.42839005262	22.3074879203
hsa-miR-6735-5p	-0.196245832073	6.80207251217	49.9479270904
hsa-miR-1207-3p	-0.223022396433	5.88877591149	39.8559788329
hsa-miR-3669	-0.617307046266	5.55511087845	13.8587610982
hsa-miR-3670	-0.240386608406	6.00105981139	37.4440983675
hsa-miR-6737-5p	-0.140909748105	7.24456269686	72.7030090866
hsa-miR-6736-3p	-0.2322674011	5.85255529289	38.1136364851
hsa-miR-6736-5p	-0.158938406793	6.8554980739	62.008285302
hsa-miR-6735-3p	-0.196105448753	6.60080926617	48.9573814864
hsa-miR-7108-3p	-0.178381961686	4.80568961996	43.7582900545
hsa-miR-7108-5p	-0.169290628518	6.52422826045	56.2596308126
hsa-miR-7106-3p	-0.173718208369	5.7061293324	50.1163891461
hsa-miR-7106-5p	-0.171567527545	6.78422774289	57.0284358753
hsa-miR-7107-3p	-0.202242621216	6.71051323199	48.0141780876
hsa-miR-7107-5p	-0.190971147275	6.44162805404	49.4400760992
hsa-miR-6894-3p	-0.179647402371	5.88512460831	49.4586868001
hsa-miR-6894-5p	-0.209734587341	7.13906642762	48.342367161
hsa-miR-18b-3p	-0.193621703161	5.78269107858	45.3600548657
hsa-miR-6895-5p	-0.17742247965	5.99440346925	50.6948357784
hsa-miR-6768-5p	-0.141980947417	4.36005531582	51.8383307741
hsa-miR-6768-3p	-0.378274743286	6.09698861584	24.0486280866
hsa-miR-6767-5p	-0.241665085546	5.57849342423	35.4974464137
hsa-miR-6767-3p	-0.171937781512	4.28106265004	42.3470780302
hsa-miR-6766-5p	-0.150220929359	6.72703947288	64.7515596819
hsa-miR-6766-3p	-0.262368894139	5.27714317476	31.5477305414
hsa-miR-6765-5p	-0.224605828337	7.49599767734	46.7307449458
hsa-miR-6765-3p	-0.198462785547	5.54673768073	43.0646866977
hsa-miR-6764-5p	-0.182999617159	6.16060501377	50.0580556179
hsa-miR-6764-3p	-0.170919553251	6.09819229458	53.2308452807
hsa-miR-3606-5p	-0.840486697408	7.47766233119	12.4661846089
hsa-miR-3606-3p	-0.735448105856	5.2587639943	11.2295672918
hsa-miR-3607-5p	-0.258899899103	4.93645879816	30.6545457363
hsa-miR-3607-3p	-0.816402701618	6.75131964173	11.9442520491
hsa-miR-500b-3p	-0.201334978739	4.73827468464	38.4348250518
hsa-miR-4328	-0.245621753301	5.58893488981	34.9681360644
hsa-miR-3605-5p	-0.256972219851	6.60101340352	37.3620674216
hsa-miR-3605-3p	-0.175469966734	5.50315195299	48.4593011058
hsa-miR-3609	-0.586458395407	7.169932424	17.3412683724
hsa-miR-3610	-0.448201521819	6.40511477554	20.9841205745
hsa-miR-20b-3p	-0.302398344283	6.41375409357	31.1303096446
hsa-miR-548j-3p	-1.01417993379	5.81193856048	8.68873290318
hsa-miR-3188	-0.231655659986	6.96790742146	43.0289828535
hsa-miR-3189-5p	-0.183969348722	5.35382881144	45.4088078773
hsa-miR-3189-3p	-0.135351040531	6.46461030732	69.9263948781
hsa-miR-320e	-0.339962075325	6.29808569205	27.3503616048
hsa-miR-3190-5p	-0.203169885183	6.27626667951	45.6576852971
hsa-miR-3190-3p	-0.26853837332	6.73666443522	36.2580003552
hsa-miR-3191-5p	-0.178365057635	6.3542505987	52.4444121665
hsa-miR-3191-3p	-0.189923956058	6.70572153503	51.1031980192
hsa-miR-3192-5p	-0.173017734202	7.12793594669	58.5369817344
hsa-miR-3192-3p	-0.231930557072	5.67444736299	37.4010543178
hsa-miR-4449	-0.169924672521	5.80310657727	51.8059352222
hsa-miR-548ag	-0.555800697331	7.07724044356	18.1310323862
hsa-miR-4450	-0.177017492343	6.7342660152	54.9904186662
hsa-miR-548ah-5p	-0.542652812067	5.71887989729	16.0671422011
hsa-miR-548ah-3p	-1.00347784963	6.40138161976	9.36879834788
hsa-miR-4451	-0.225531565955	5.46921183901	37.5522238013
hsa-miR-4452	-0.537255536777	7.13915543044	18.8721283195
hsa-miR-4453	-0.200669492001	6.70360314748	48.3561454744
hsa-miR-4454	-0.207457697938	5.04766409357	38.7918316532
hsa-miR-4455	-0.119821705197	4.74465840167	64.634853835
hsa-miR-6890-5p	-0.18065323802	6.9703430862	55.1905030625
hsa-miR-137	-0.383504216318	4.63490789002	19.9082762722
hsa-miR-138-5p	-0.190083198932	6.6946029732	51.001893001
hsa-miR-135a-5p	-0.262316680059	6.08625223142	34.6384844051
hsa-miR-135a-3p	-0.216114877592	6.58647822292	44.3582521007
hsa-miR-133a-5p	-0.321721077459	6.67230136122	30.0642452078
hsa-miR-133a-3p	-0.191576287403	6.15541868771	47.7899369063
hsa-miR-132-5p	-0.292685661157	5.90136749047	30.4127214681
hsa-miR-132-3p	-0.330327641279	5.36272534575	25.3164564533
hsa-miR-6508-3p	-0.22455498324	6.43734430838	42.0268754325
hsa-miR-138-2-3p	-0.192227716366	5.22043095399	42.7640254454
hsa-miR-140-5p	-0.283995048998	6.7293985186	34.2590427295
hsa-miR-4663	-0.301117628446	6.91452631382	32.9257584984
hsa-miR-4662b	-0.624293670022	6.96153808741	15.9564938197
hsa-miR-2682-5p	-0.232343315593	6.29495299655	40.0052524552
hsa-miR-2682-3p	-0.171296698873	6.10755214336	53.1682875577
hsa-miR-2276-3p	-0.360889293346	6.93145024854	27.5193817928
hsa-miR-2277-5p	-0.172753483608	5.58155907329	49.6751723559
hsa-miR-548q	-0.210916069432	6.45204559407	44.8142506141
hsa-miR-2276-5p	-0.157061935735	5.78801192492	55.9525252494
hsa-miR-2681-5p	-0.165380450824	4.96594374948	48.1673844144
hsa-miR-2681-3p	-0.336898797158	6.02621160997	26.7920565051
hsa-miR-2277-3p	-0.316778606351	5.85717617571	27.9601462919
hsa-miR-2278	-0.250585102647	6.2227608443	36.8049047883
hsa-miR-6510-3p	-0.296841658559	5.06888710013	27.1824619877
hsa-miR-6510-5p	-0.189687075474	6.29590476775	49.0065269051
hsa-miR-431-5p	-0.168667348751	6.31451912281	55.2241983513
hsa-miR-4770	-0.501464448431	6.25727187587	18.4604749246
hsa-miR-4771	-0.247956634644	4.62491725931	30.7510112413
hsa-miR-4769-5p	-0.193031645176	7.13740540461	52.5168057048
hsa-miR-4769-3p	-0.195659407381	5.39402868609	42.9012271807
hsa-miR-4773	-0.471355020058	6.35379618167	19.8444819375
hsa-miR-4774-5p	-0.306605363616	6.26564815381	30.2201111048
hsa-miR-4772-5p	-0.374446371547	5.87551796285	23.7030417098
hsa-miR-4772-3p	-0.283427895951	5.55469752293	30.1829765
hsa-miR-4774-3p	-0.182681778454	5.3168651694	45.5265174215
hsa-miR-4775	-0.764296623701	6.82910950192	12.8603335369
hsa-miR-4677-3p	-0.327699937561	5.47502454451	25.8621487925
hsa-miR-4678	-0.629412142025	7.29745476142	16.3604323366
hsa-miR-4679	-0.292071657473	5.90591013228	30.4922093753
hsa-miR-4680-5p	-0.27620310536	5.07787259312	29.2461324162
hsa-miR-4675	-0.142415331259	6.74489575559	68.4258897513
hsa-miR-4676-5p	-0.309749492999	6.60652491265	31.0138519345
hsa-miR-4676-3p	-0.177706491608	5.74480791358	49.2092766811
hsa-miR-4677-5p	-0.164761084316	6.24835721302	56.1319273385
hsa-miR-4680-3p	-0.819395326393	7.3588255841	12.6420364511
hsa-miR-4681	-0.260560138453	5.49955645708	32.6203252253
hsa-miR-1284	-0.15712205589	4.20041592384	45.8268947862
hsa-miR-1288-5p	-0.290081640642	5.69087251939	29.9600915803
hsa-miR-1278	-0.30250519957	5.06328302178	26.6550228996
hsa-miR-1279	-0.230745316207	3.59711101071	28.5904438675
hsa-miR-1281	-0.151140580682	5.32604744532	55.08810015
hsa-miR-1282	-0.190349148854	5.41729765599	44.2203062459
hsa-miR-1277-5p	-0.294679189978	3.19707886495	21.0299168577
hsa-miR-1277-3p	-0.698110214609	4.80637384585	11.1821510164
hsa-miR-548p	-0.668194502363	6.23721109427	13.8241351307
hsa-miR-548i	-0.690311013152	6.25333863128	13.4045936614
hsa-miR-19a-5p	-0.253670125661	5.58019498222	33.8242233288
hsa-miR-19a-3p	-0.26193244603	4.47067897035	28.5213958163
hsa-miR-19b-1-5p	-0.200317562474	6.68940689768	48.3702316361
hsa-miR-19b-3p	-0.255531864496	4.66404909926	29.9925377775
hsa-miR-17-5p	-0.48006566917	6.59995492216	19.9971702596
hsa-miR-17-3p	-0.244653381611	5.91279569951	36.4302984117
hsa-miR-18a-5p	-0.434519896862	7.30131646478	23.7073527338
hsa-miR-18a-3p	-0.161823603371	5.45036591484	52.2196128302
hsa-miR-19b-2-5p	-0.248868611262	6.39262632635	37.7413056582
hsa-miR-20a-5p	-0.500483903455	6.59131539842	19.1640836643
hsa-let-7c-5p	-0.284831320109	6.8348184419	34.5285709385
hsa-miR-7975	-0.176992251885	4.89958676421	44.6323874638
hsa-miR-7976	-0.181251004754	5.85897563502	48.8768360044
hsa-miR-6838-5p	-0.254009821947	5.73330428574	34.3817582281
hsa-miR-7852-3p	-0.32026676941	5.36513460297	26.1192711888
hsa-miR-7853-5p	-0.441756147314	4.96575634656	18.032021501
hsa-miR-7854-3p	-0.23398160839	6.64345964001	41.2146053118
hsa-miR-7855-5p	-0.228014565082	6.8229120887	43.0801957111
hsa-miR-7856-5p	-0.532886885434	7.41800406115	19.5501228233
hsa-miR-548ba	-0.690702535316	7.20084015207	14.7687892117
hsa-miR-7973	-0.255359742275	4.16775650039	28.0692502135
hsa-miR-7974	-0.201324917569	6.80745692783	48.7145706863
hsa-miR-522-5p	-0.234483433121	6.23893982873	39.4012476947
hsa-miR-522-3p	-0.763440799137	7.06570677147	13.1846592203
hsa-miR-517c-3p	-0.304492201083	5.42955595499	27.683979836
hsa-miR-520h	-0.589941433784	6.16617370144	15.537429949
hsa-miR-518d-5p	-0.226494374166	5.91059185217	39.341338543
hsa-miR-518d-3p	-0.427550849373	5.63037661036	20.1856144667
hsa-miR-518a-5p	-0.366339118243	5.73117362533	23.8335825756
hsa-miR-518a-3p	-0.327865872147	5.23793062084	25.1259167869
hsa-miR-518e-5p	-0.234483433121	6.23893982873	39.4012476947
hsa-miR-518e-3p	-0.369294832103	5.71718694366	23.6049524279
hsa-miR-302b-3p	-0.453411970716	6.42764255239	20.7926635406
hsa-miR-302c-5p	-0.384036234662	5.87086957403	23.099043198
hsa-miR-365a-3p	-0.334200045617	4.79909574741	23.3366088655
hsa-miR-365b-5p	-0.192163565951	6.30566009345	48.4257254877
hsa-miR-365b-3p	-0.334200045617	4.79909574741	23.3366088655
hsa-miR-302b-5p	-0.649080043414	7.1530526473	15.6422197082
hsa-miR-362-3p	-0.149780130059	3.58169018899	43.9423452658
hsa-miR-363-5p	-0.164654104506	5.93055323456	54.2382667068
hsa-miR-363-3p	-0.187365356582	4.53081099497	40.1931879635
hsa-miR-365a-5p	-0.206043467092	6.49215202786	46.068687165
hsa-miR-4477a	-0.888500281519	7.02228561436	11.2800027449
hsa-miR-4476	-0.210888324313	5.97396956331	42.5531835039
hsa-miR-4475	-0.284023649289	5.42242184247	29.6539455906
hsa-miR-6752-5p	-0.180376372219	7.87928794318	60.3143738249
hsa-miR-6752-3p	-0.163577989132	5.50045843296	51.9657838936
hsa-miR-6751-5p	-0.177950182968	8.06379399359	62.1735466021
hsa-miR-6751-3p	-0.400222113825	6.67818576387	24.1820364981
hsa-miR-6750-5p	-0.228996915513	6.76902120728	42.6600558588
hsa-miR-6750-3p	-0.245358678563	4.74838778137	31.5798398767
hsa-miR-6749-5p	-0.176314089026	6.76921146138	55.4080023629
hsa-miR-6749-3p	-0.176330141468	5.65845294922	49.1036465867
hsa-miR-4474-5p	-0.171943448055	4.0707827478	41.1227227777
hsa-miR-6753-5p	-0.193206873006	5.97963160278	46.4767710541
hsa-miR-6753-3p	-0.163138703904	6.59557002555	58.818476523
hsa-miR-3928-5p	-0.358881804304	6.5734701388	26.675830382
hsa-miR-676-3p	-0.21671995045	6.08545661364	41.9225668646
hsa-miR-676-5p	-0.193674282864	5.35746737468	43.1521792728
hsa-miR-3927-3p	-0.348771996965	6.43350032216	27.0477572863
hsa-miR-3927-5p	-0.190665401219	4.92227294626	41.5506583554
hsa-miR-3926	-0.392720205092	6.77660295641	24.8945759084
hsa-miR-3925-3p	-0.222885692071	5.57006754299	38.4505055635
hsa-miR-3925-5p	-0.228255006342	4.9971683889	35.0361138494
hsa-miR-4471	-0.45582472836	7.29081776975	22.5762604122
hsa-miR-3929	-0.255480361608	7.14007930213	39.6902495295
hsa-miR-3928-3p	-0.204515395416	6.10394913211	44.5147374534
hsa-miR-612	-0.17646192265	7.16277921604	57.5919102741
hsa-miR-613	-0.610657220968	7.08886305717	16.5213195075
hsa-miR-610	-0.338564357145	6.76532184124	28.8433251615
hsa-miR-611	-0.224732916958	6.30900062253	41.4225060954
hsa-miR-615-3p	-0.278683983521	5.99898093155	32.2909871527
hsa-miR-616-5p	-0.344424188288	4.50380966991	21.7865351072
hsa-miR-614	-0.250556339135	4.98042570561	31.8508233843
hsa-miR-615-5p	-0.122703752435	6.87584527463	80.4852751336
hsa-miR-6869-5p	-0.270254916741	6.66476153725	35.7616492377
hsa-miR-6869-3p	-0.165569720685	4.96137680687	48.0847390087
hsa-miR-616-3p	-0.299670139789	6.80242340827	32.7107112346
hsa-miR-548c-5p	-0.760064484137	6.73616203264	12.809652649
hsa-miR-508-5p	-0.206306278636	5.77842094347	42.5504303674
hsa-miR-6871-5p	-0.178333221019	6.88099060426	55.4074588446
hsa-miR-6871-3p	-0.241604337067	5.23256269666	34.0745650372
hsa-miR-6872-5p	-0.145224155456	4.77764314877	53.5561258687
hsa-miR-5010-3p	-0.167044135776	5.58091520418	51.3691496221
hsa-miR-6773-3p	-0.220697299601	5.3622117036	37.8899593185
hsa-miR-6773-5p	-0.170633032473	6.39181595511	55.0410188401
hsa-miR-6769a-3p	-0.178815209734	5.62266160941	48.2210748304
hsa-miR-6769a-5p	-0.138210786906	6.65182876188	69.8341206061
hsa-miR-6770-3p	-0.171453357511	6.03656025174	52.7056476639
hsa-miR-6770-5p	-0.328166476287	6.47962235193	28.8866262611
hsa-miR-6771-3p	-0.323181799199	4.57112232551	23.4268215112
hsa-miR-6870-5p	-0.146891387992	6.89452923379	67.359491724
hsa-miR-6772-3p	-0.171325198057	6.24344325501	53.9526196953
hsa-miR-6772-5p	-0.172515766357	7.1264931315	58.6989429738
hsa-miR-3617-5p	-0.530699595064	6.23437995368	17.4003900503
hsa-miR-3616-3p	-0.20904960859	6.45042293278	45.2066042913
hsa-miR-6870-3p	-0.172878828853	5.06718333927	46.6638014198
hsa-miR-3612	-0.201949861561	6.14041347421	45.2608058433
hsa-miR-3611	-0.897626952082	6.63319614521	10.7318481501
hsa-miR-3613-3p	-0.4073125888	3.82711715095	16.7613703545
hsa-miR-3613-5p	-0.406441109697	5.35796923192	20.5637890275
hsa-miR-3614-3p	-0.188467807791	6.33527591425	49.5324693574
hsa-miR-3614-5p	-0.207049594177	6.04643573819	43.6921201132
hsa-miR-3616-5p	-0.720437412852	7.26724128845	14.2513993656
hsa-miR-3615	-0.164664251108	6.23208527005	56.0661176178
hsa-miR-6826-5p	-0.478671356538	7.16248341913	21.2306069296
hsa-miR-6826-3p	-0.153643699316	4.98177586545	51.9499068362
hsa-miR-6827-5p	-0.167261676987	6.64170998645	57.644465607
hsa-miR-6827-3p	-0.165966269648	5.02203253259	48.3353186742
hsa-miR-6824-5p	-0.188210641996	7.48970928989	55.7338797565
hsa-miR-6824-3p	-0.150746542856	6.14433812533	60.6603504936
hsa-miR-6825-5p	-0.154022333434	6.90186572951	64.2885061453
hsa-miR-6825-3p	-0.195877406866	5.39959022724	42.8818737272
hsa-miR-6872-3p	-0.16289999525	4.78790542207	47.8078922601
hsa-miR-6828-5p	-0.247257586654	5.45946966339	34.213185439
hsa-miR-6828-3p	-0.164028144747	5.51965388076	51.9401953483
hsa-miR-3648	-0.229961897593	5.8243299155	38.3730087804
hsa-miR-3646	-0.732446087091	6.42276203042	12.8647858136
hsa-miR-3622b-3p	-0.190726316977	5.22410351329	43.1199199127
hsa-miR-3622b-5p	-0.188930594361	5.78931633406	46.521403078
hsa-miR-3652	-0.167122403997	6.4391181183	56.4802677113
hsa-miR-3651	-0.288706810017	6.07485641691	31.4327757506
hsa-miR-3650	-0.137978552002	5.08756370453	58.6146439948
hsa-miR-3649	-0.17168979417	5.00015222183	46.5965508347
hsa-miR-3654	-0.202140568343	5.16597477407	40.3975057604
hsa-miR-3653	-0.991013023308	6.8988695868	9.98863723683
hsa-miR-4298	-0.22913493584	6.70641743596	42.3611414836
hsa-miR-4299	-0.225725081479	6.49600715321	42.0689056395
hsa-miR-4304	-0.20497325908	5.53308188783	41.6302200888
hsa-miR-4300	-0.170475935867	5.79882922877	51.6133211647
hsa-miR-4293	-0.310010835939	6.3038857755	30.0114857189
hsa-miR-378c	-0.326952495755	6.96300464196	30.4723309084
hsa-miR-4301	-0.154254399248	4.37871941993	47.8347421915
hsa-miR-4294	-0.167262938603	5.61357394528	51.4972056407
hsa-miR-4303	-0.316409160722	6.1455970529	28.9043371312
hsa-miR-4302	-0.248682731191	5.92772218823	35.900048811
hsa-miR-507	-0.308139219926	6.35509685331	30.3599679896
hsa-miR-506-3p	-0.408547410624	6.32834284098	22.8329505913
hsa-miR-506-5p	-0.347374823262	6.53972279074	27.4623321896
hsa-miR-513a-3p	-0.477498134044	5.33357302306	17.4525771493
hsa-miR-513a-5p	-0.237486385614	5.39344065308	35.3428287326
hsa-miR-505-3p	-0.443028914967	6.06195104628	20.4545363522
hsa-miR-505-5p	-0.238846392842	6.38835393515	39.3070785933
hsa-miR-509-5p	-0.254315878644	5.77494051992	34.5041000457
hsa-miR-508-3p	-0.494521239803	7.62567369149	21.4867893151
hsa-miR-4444	-0.337782783681	6.28059073977	27.4750259283
hsa-miR-4443	-0.160478017115	6.07389805725	56.5429347918
hsa-miR-4442	-0.257883897875	5.17932733233	31.7170920703
hsa-miR-4441	-0.15193198068	4.95820003443	52.380018998
hsa-miR-4446-3p	-0.169668077873	6.89732415146	58.3334489054
hsa-miR-4446-5p	-0.178456836284	5.85907547003	49.642679174
hsa-miR-4445-3p	-0.332408749769	4.66909938154	23.0712921572
hsa-miR-4445-5p	-0.484025894785	7.11601408694	20.8997373817
hsa-miR-4448	-0.116628818663	5.53372374233	73.1699406731
hsa-miR-4447	-0.0932044872631	5.91782190073	95.6801776673
hsa-miR-122-3p	-0.154663887666	3.38665756485	41.2937865538
hsa-miR-122-5p	-0.199124029059	5.89665209719	44.6789477856
hsa-miR-124-3p	-0.362950256342	6.36291033543	25.7966764642
hsa-miR-124-5p	-0.210486524055	5.88335975613	42.2039358388
hsa-miR-125b-1-3p	-0.191733944451	7.07182215144	52.5301984492
hsa-miR-125b-5p	-0.196333720105	5.76843111824	44.6608515009
hsa-miR-128-3p	-0.218400274218	4.92492461136	36.2862392904
hsa-miR-128-1-5p	-0.159509633981	6.52366070446	59.7058651993
hsa-miR-130a-3p	-0.284711829044	5.60179420184	30.2122824708
hsa-miR-130a-5p	-0.157762147248	4.42848646124	47.0866211623
hsa-miR-4659a-5p	-0.388837400993	5.91251371626	22.9209270854
hsa-miR-4658	-0.226369263806	6.63421551719	42.5597333984
hsa-miR-548u	-0.815502026337	6.74660349247	11.9516606675
hsa-miR-3143	-0.332585438578	4.23967822927	21.7678749263
hsa-miR-3142	-0.187963494921	6.2405757304	49.1615445556
hsa-miR-3141	-0.154596816246	6.33231376467	60.3654977593
hsa-miR-548t-3p	-0.489520738267	4.52224860517	15.3665575677
hsa-miR-548t-5p	-0.56881836263	5.56633002696	15.0598690017
hsa-miR-3140-3p	-0.198443645258	6.61153449343	48.4345794038
hsa-miR-3140-5p	-0.373638800141	4.8551306862	21.0233270293
hsa-miR-3139	-0.236640035316	6.55816375182	40.3911524905
hsa-miR-3138	-0.285400825824	6.97821622228	34.9621140496
hsa-miR-6771-5p	-0.175170032427	6.61615959171	54.8961455249
hsa-miR-4768-3p	-0.248565572473	5.71210446476	35.0495218549
hsa-miR-4768-5p	-0.151488973311	5.74585261884	57.7326021009
hsa-miR-4766-5p	-0.501341705987	6.9486523135	19.8440548526
hsa-miR-4765	-0.426163600005	6.62513818566	22.5855473943
hsa-miR-4767	-0.181481883635	6.16962723319	50.5264054435
hsa-miR-4766-3p	-0.617485843487	6.83350060422	15.9250624252
hsa-miR-4763-3p	-0.213389132857	7.33366241716	48.4263761645
hsa-miR-4763-5p	-0.186550428132	5.70488779332	46.6623844312
hsa-miR-4764-3p	-0.285797654218	4.6714557312	26.8422627617
hsa-miR-4764-5p	-0.245246412358	5.8377242054	36.0360998573
hsa-miR-4687-5p	-0.203745828872	5.88148786924	43.591016898
hsa-miR-4686	-0.178101078145	6.30258709441	52.2320650235
hsa-miR-4685-3p	-0.166394490706	5.75800994474	52.6340139482
hsa-miR-4685-5p	-0.216555530506	6.86911975109	45.5731595865
hsa-miR-4684-3p	-0.27226993482	6.51625419297	34.9515424802
hsa-miR-4684-5p	-0.139153070253	4.96109931043	57.2110934812
hsa-miR-4683	-0.274043028917	6.46400963727	34.534757825
hsa-miR-4682	-0.230938757112	6.8767780035	42.7679534046
hsa-miR-1343-5p	-0.178678411677	7.10255843408	56.5404535403
hsa-miR-4687-3p	-0.176659240895	6.7808610451	55.3656915741
hsa-miR-4422	-0.496748462914	5.62519766597	17.3633102262
hsa-miR-18b-5p	-0.403779903297	7.10105141672	25.0162312048
hsa-miR-4418	-0.204561351633	5.20143105001	40.0927691597
hsa-miR-4419a	-0.142213253984	5.58918642587	60.3965255364
hsa-miR-300	-0.212268736341	4.24198777405	34.117072061
hsa-miR-891a-3p	-0.241210460937	5.75393806418	36.2917015712
hsa-miR-770-5p	-0.232794814541	5.96114054633	38.4937291838
hsa-miR-765	-0.168107447868	6.10449131552	54.158762333
hsa-miR-759	-0.361309090249	5.78843447273	24.3238675967
hsa-miR-764	-0.268096242657	6.83914483338	36.700047475
hsa-miR-891a-5p	-0.325829774553	4.96813914349	24.4549140864
hsa-miR-298	-0.285269508436	6.28614368652	32.5521775441
hsa-miR-675-3p	-0.151317961342	4.25918641904	47.9730651579
hsa-miR-675-5p	-0.175923840672	6.25576968257	52.6123670745
hsa-miR-4697-5p	-0.115813616024	6.35821307413	80.8040832799
hsa-miR-4433-5p	-0.182991705043	5.10374737319	44.2847798554
hsa-miR-4696	-0.602871546845	7.19973596974	16.9185890811
hsa-miR-4698	-0.58730123689	5.85802516311	15.0825923848
hsa-miR-4697-3p	-0.229341680462	6.40166912718	40.9941581847
hsa-miR-4694-3p	-0.721141710757	6.44064703593	13.0912508528
hsa-miR-4694-5p	-0.342313306919	6.63095404314	28.1349098866
hsa-miR-4695-3p	-0.21903737079	5.56434351118	39.0999192526
hsa-miR-6812-3p	-0.167279497366	5.90929986768	53.2599631633
hsa-miR-8084	-1.12770926642	6.15714766251	8.12013161122
hsa-miR-8059	-0.247345739435	5.7326468192	35.3054264818
hsa-miR-8058	-0.215133850696	5.51956410376	39.6012253589
hsa-miR-8053	-0.361577090492	6.69270710595	26.8067512042
hsa-miR-8052	-0.216845584605	6.34772190659	43.1077345827
hsa-miR-7978	-0.182593070377	6.26509795266	50.7417829905
hsa-miR-7977	-0.164359588037	4.93827138092	48.2981946824
hsa-miR-8057	-0.198323741569	6.61129319057	48.4626455437
hsa-miR-8056	-0.348161853056	6.9043148247	28.44744402
hsa-miR-8055	-0.374081910918	7.11078733469	27.0282711877
hsa-miR-8054	-0.533017453372	6.59848004155	18.0078156556
hsa-miR-516b-3p	-0.136160145807	5.6597598829	63.5998135253
hsa-miR-516b-5p	-0.269376295854	6.27816493621	34.4431380155
hsa-miR-519d-3p	-0.59412406231	6.73257563141	16.3813860586
hsa-miR-519d-5p	-0.202155328953	5.24056264343	40.7635192508
hsa-miR-520d-5p	-0.609067948235	6.09932296954	14.9397501476
hsa-miR-521	-0.165244212598	4.00531637386	42.393716934
hsa-miR-517b-3p	-0.272643379261	5.27528920656	30.3520636701
hsa-miR-520d-3p	-0.43749583721	7.33202854017	23.6162899424
hsa-miR-520g-3p	-0.527960921814	6.3271104048	17.6662893397
hsa-miR-520g-5p	-0.250013261652	5.71986781399	34.8776211165
hsa-miR-362-5p	-0.174522395329	6.17512797739	52.5727827657
hsa-miR-361-3p	-0.18159053563	5.28838710124	45.6432769059
hsa-miR-361-5p	-0.282028994775	5.64489601789	30.6525079976
hsa-miR-26a-2-3p	-0.201139254105	4.66590266685	38.1124147096
hsa-miR-30e-3p	-0.211615674435	5.64590240091	40.8566256918
hsa-miR-30e-5p	-0.925558613557	7.18580693289	11.0050371567
hsa-miR-130b-3p	-0.363374870773	6.41522394974	25.9104982403
hsa-miR-130b-5p	-0.1387537822	5.25235495292	59.4748108635
hsa-miR-296-3p	-0.158510118565	7.58301395487	66.7655418511
hsa-miR-296-5p	-0.180997787805	6.09317217974	50.2391343563
hsa-miR-6744-5p	-0.199340776496	5.47497209514	42.5149948952
hsa-miR-6743-3p	-0.211927264706	5.64088006349	40.7728570247
hsa-miR-6745	-0.156778711072	6.70593595269	61.908507133
hsa-miR-6744-3p	-0.159285483581	6.50719707677	59.6865254953
hsa-miR-6746-3p	-0.245543321877	5.65157862856	35.2344285417
hsa-miR-6746-5p	-0.174585198206	6.42966403771	54.0118184965
hsa-miR-6747-3p	-0.172623511015	5.80484337005	51.0060496294
hsa-miR-6747-5p	-0.158819597408	7.05095509243	63.2853580823
hsa-miR-6748-3p	-0.178174796739	5.81401515333	49.4683609278
hsa-miR-6748-5p	-0.157152987812	6.74400671405	62.0033182298
hsa-miR-3920	-0.275032781202	4.69893619732	27.9927947632
hsa-miR-3921	-0.197902646954	6.16325136139	46.3018130501
hsa-miR-3922-5p	-0.281146045803	6.16322804751	32.5924130334
hsa-miR-3922-3p	-0.205648800093	6.35748607583	45.5022644021
hsa-miR-3918	-0.178437743924	5.83864101336	49.5334721174
hsa-miR-3919	-0.210471100199	4.93647307024	37.7081369497
hsa-miR-3150b-5p	-0.309622558149	5.5913843234	27.7479275889
hsa-miR-3150b-3p	-0.214889825054	6.20748320917	42.8474601199
hsa-miR-3923	-0.556332706499	6.90544820313	17.8048999949
hsa-miR-3924	-0.239003456549	4.25700938048	30.36361685
hsa-miR-6868-3p	-0.129908191328	5.49064696155	65.3588266819
hsa-miR-6868-5p	-0.257695435435	6.11640206584	35.3766532591
hsa-miR-6865-3p	-0.163907688139	4.49125401253	45.7041039234
hsa-miR-6865-5p	-0.171494311806	6.56918626593	55.7988551642
hsa-miR-6864-3p	-0.273054095731	5.11338780757	29.7134814472
hsa-miR-6864-5p	-0.233193065661	5.68396831851	37.2393934352
hsa-miR-6867-3p	-0.157765494818	5.26169260084	52.366917179
hsa-miR-6867-5p	-0.163002761271	4.99350831909	49.0390976005
hsa-miR-6866-3p	-0.16504988624	5.45463623204	51.224732259
hsa-miR-6866-5p	-0.212529494124	5.51939859291	40.0857237629
hsa-miR-5000-3p	-0.388568905187	6.5193741566	24.4985484673
hsa-miR-3622a-5p	-0.165102852952	5.13924405372	49.2980218583
hsa-miR-5000-5p	-0.252203646238	6.13234368035	36.210196865
hsa-miR-3620-3p	-0.190980243708	4.97453548761	41.7558137574
hsa-miR-3621	-0.169428855174	6.32352378502	55.0291376016
hsa-miR-23c	-0.147699892631	4.18374865416	48.6374670029
hsa-miR-3620-5p	-0.171988966901	7.38832917201	60.4011371148
hsa-miR-3619-5p	-0.281127096904	6.67921063847	34.4300166901
hsa-miR-3619-3p	-0.242220254691	5.79827516282	36.3234493913
hsa-miR-3617-3p	-0.260688536113	5.40298161957	32.2337980215
hsa-miR-3618	-0.727701873057	6.45177147175	12.9885215659
hsa-miR-6832-3p	-0.172956396368	5.41344133823	48.6448695446
hsa-miR-6832-5p	-0.241678820978	5.91008301906	36.8674548437
hsa-miR-6831-3p	-0.389071497274	4.89641041244	20.2955252897
hsa-miR-4999-5p	-0.241610389828	5.95893443174	37.080087649
hsa-miR-6830-3p	-0.190515692687	6.32924190512	48.9683646189
hsa-miR-6830-5p	-0.231195293419	5.60773057266	37.2314264939
hsa-miR-6829-3p	-0.149087937578	5.67849367939	58.2105690131
hsa-miR-6829-5p	-0.154297565481	6.73443453531	63.088711121
hsa-let-7d-5p	-0.321413483549	7.02553648747	31.1920221167
hsa-miR-4804-3p	-0.234372025729	4.90851325702	33.7434181081
hsa-miR-6833-3p	-0.171765505618	5.55880790913	49.8284441823
hsa-miR-4804-5p	-0.233609727717	5.27602360767	35.426707991
hsa-miR-3655	-0.178577647373	6.25548354088	51.8289028725
hsa-miR-3656	-0.152044510456	6.39839697433	61.8134580864
hsa-miR-3657	-0.181470474379	5.26080921013	45.5215055695
hsa-miR-3658	-0.815853491489	6.79903695578	12.0107801928
hsa-miR-1273e	-0.215945845425	6.63329222863	44.6097594962
hsa-miR-4803	-0.654349397895	5.60100467734	13.1443609561
hsa-miR-3660	-0.288855420904	5.11727854078	28.1015274541
hsa-miR-3661	-0.24312904605	5.97254064253	36.9044373279
hsa-miR-3662	-0.571912506402	6.23858127425	16.1538367684
hsa-miR-3663-5p	-0.172047828261	6.7554025555	56.7016896062
hsa-miR-4802-3p	-0.206344123771	4.4503954425	36.1066518704
hsa-miR-4645-3p	-0.418094612624	6.72878779406	23.2693450246
hsa-miR-4644	-0.23128772367	5.67737351927	37.5176571483
hsa-miR-4645-5p	-0.415864583649	6.2176544001	22.165038242
hsa-miR-6796-5p	-0.149960446554	7.23122501663	68.2261573085
hsa-miR-6796-3p	-0.221366534896	5.4631813012	38.2315299157
hsa-miR-6797-5p	-0.215989541245	7.21322759902	47.2857506902
hsa-miR-6507-5p	-0.366014315062	5.83173976231	24.1294927517
hsa-miR-6507-3p	-0.428303149856	5.44491298616	19.7171395751
hsa-miR-4296	-0.17535908025	6.28463657811	52.9464260696
hsa-miR-4297	-0.126676622874	5.25609085589	65.1745418259
hsa-miR-3201	-0.775760146259	5.93992226474	11.5240803589
hsa-miR-514b-5p	-0.227298535079	5.77401664259	38.6012898831
hsa-miR-3200-5p	-0.344361535135	6.52480795839	27.6593259891
hsa-miR-3200-3p	-0.174705721106	5.78334149022	50.275065033
hsa-miR-1273d	-0.291372469005	5.24438114446	28.2949901637
hsa-miR-4295	-0.58621102957	6.80916582953	16.7331649095
hsa-miR-514b-3p	-0.290762936388	5.13011524285	27.9613190864
hsa-miR-3202	-0.209144664384	5.79955242446	42.0739991163
hsa-miR-6795-5p	-0.165700762759	7.42186723442	62.8957106827
hsa-miR-6795-3p	-0.189766309278	5.47662448348	44.6687534564
hsa-miR-4469	-0.163381227029	5.71664457948	53.3515676064
hsa-miR-4470	-0.318219038373	5.45392838467	26.5663815336
hsa-miR-4467	-0.187374403111	6.30005748185	49.6335536093
hsa-miR-4999-3p	-0.209014275027	3.96571362013	33.3264970501
hsa-miR-4465	-0.376470822461	6.65846089564	25.6552707923
hsa-miR-4466	-0.155958994055	6.17841035412	58.8514334153
hsa-miR-548aj-3p	-1.68104408404	6.84459622391	5.85623917741
hsa-miR-548aj-5p	-0.746404458541	6.43234497555	12.6370426484
hsa-miR-4464	-0.438919497643	7.33300476616	23.5419133159
hsa-miR-548ai	-0.586040705897	6.7622612535	16.6579917662
hsa-miR-30b-5p	-0.660253579599	5.72115926501	13.2088027002
hsa-miR-30b-3p	-0.125558653624	5.88352501313	70.7519932458
hsa-miR-23b-5p	-0.144531956987	6.65127393053	66.7760551489
hsa-miR-23b-3p	-0.151702550419	4.30395054489	48.1465243974
hsa-miR-27b-5p	-0.301002887438	6.95022203295	33.0568989475
hsa-miR-27b-3p	-0.180197823342	4.7026425713	42.7454806524
hsa-let-7i-3p	-0.176913441208	4.97344110165	45.0697304129
hsa-miR-1	-0.543497786214	5.61238812885	15.8462248556
hsa-miR-15b-5p	-0.312925969611	5.92503508058	28.521234884
hsa-miR-15b-3p	-0.509641218544	5.76639341936	17.2011075643
hsa-miR-4479	-0.171560320834	5.41517007697	49.0507947062
hsa-miR-3155b	-0.241838970861	6.64438035265	39.8793474779
hsa-miR-548ak	-0.960958400849	6.79046993929	10.1882349232
hsa-miR-4480	-0.565755206645	7.04431816727	17.753823649
hsa-miR-3148	-0.312716501741	5.06011084744	25.774497996
hsa-miR-3149	-0.213631738943	4.65573610183	35.8361362394
hsa-miR-3689e	-0.237561156617	5.41940851712	35.4410150086
hsa-miR-6509-3p	-0.172471609339	4.78688874017	45.1488147529
hsa-miR-1273c	-0.275565599077	4.77487059626	28.2142278365
hsa-miR-3146	-0.60469499259	7.19277040598	16.8560522758
hsa-miR-3147	-0.170734841769	7.50826761228	61.5472946434
hsa-miR-548v	-0.240193756676	4.96166191363	33.1468312241
hsa-miR-3144-5p	-0.15721631696	4.90763054395	50.2977725015
hsa-miR-3144-3p	-0.16690179779	3.9656356025	41.7349345229
hsa-miR-3145-5p	-0.218053000121	3.98673069747	32.0414334753
hsa-miR-3145-3p	-0.655914697471	7.42132603106	15.8882337463
hsa-miR-4742-5p	-0.280006206698	5.95416093616	31.9784373417
hsa-miR-4742-3p	-0.247464630247	5.75053170414	35.3607369886
hsa-miR-3064-5p	-0.180323032908	6.55113808766	52.9668225609
hsa-miR-3064-3p	-0.207564534421	5.00003829523	38.5424143751
hsa-miR-4738-5p	-0.293092148452	5.55970987168	29.2048419478
hsa-miR-4738-3p	-0.459213452152	6.4974224048	20.6819342079
hsa-miR-4739	-0.194764370161	7.06509861039	51.6783362484
hsa-miR-4740-5p	-0.204925428808	5.61761066389	42.0524222593
hsa-miR-4740-3p	-0.271767965456	5.48659439387	31.227353745
hsa-miR-4741	-0.173026515707	7.09843280856	58.3634986077
hsa-miR-4689	-0.173668692125	6.83101668417	56.607881155
hsa-miR-4690-5p	-0.229498763268	6.66470772567	42.1122431687
hsa-miR-1343-3p	-0.16221670354	6.47082769467	58.3838007306
hsa-miR-4688	-0.168597972705	6.99906000343	59.30711884
hsa-miR-4691-3p	-0.308908696585	6.03957772632	29.2629434725
hsa-miR-4692	-0.25482199091	6.5947949068	37.6529312582
hsa-miR-4690-3p	-0.294185947775	6.23136262361	31.3793459322
hsa-miR-4691-5p	-0.156716211246	5.74271533428	55.7869237955
hsa-miR-4693-5p	-0.218905505115	4.48495021572	34.1926084124
hsa-miR-4693-3p	-0.307096618563	6.02362958608	29.3836826608
hsa-let-7b-5p	-0.289039662191	7.25658565504	35.4850458145
hsa-miR-4799-5p	-0.367132948172	4.96733052066	21.7014859612
hsa-miR-4799-3p	-0.228961827344	5.52124082051	37.2168623887
hsa-miR-4800-5p	-0.275080307403	5.84319260372	32.1476760267
hsa-miR-4800-3p	-0.190970266025	5.0008843456	41.8959690016
hsa-miR-4797-5p	-0.317185929332	5.50923453398	26.8272762033
hsa-miR-4797-3p	-0.193468937943	5.91582109652	46.0839925587
hsa-miR-4798-5p	-0.450559534911	6.47713807726	21.0341527433
hsa-miR-4798-3p	-0.19014364918	3.87174388724	36.1397496939
hsa-miR-4801	-0.202641966609	3.92027258883	34.1502439235
hsa-miR-4802-5p	-0.215134611104	5.45578948696	39.304644862
hsa-miR-4651	-0.139683665764	7.03072975376	71.8103272771
hsa-miR-4652-5p	-0.162119291165	5.43722049601	52.0432851353
hsa-miR-2113	-0.186147392925	6.03465608728	48.53495902
hsa-miR-761	-0.197095419444	5.22357444188	41.7238232379
hsa-miR-378d	-0.350458389445	6.45894775654	26.9902163607
hsa-miR-1185-1-3p	-0.17629571705	4.03287002667	39.8924610556
hsa-miR-762	-0.155709619035	7.21565843995	65.607112157
hsa-miR-802	-0.896813563474	6.97768547615	11.1257075969
hsa-miR-670-5p	-0.161578076338	5.78647220193	54.3791113317
hsa-miR-670-3p	-0.139583507211	4.73363315626	55.4050640422
hsa-miR-1298-5p	-0.166576651786	5.19587941542	49.2018498844
hsa-miR-1298-3p	-0.259782357097	6.49284547571	36.5415326191
hsa-miR-6509-5p	-0.282122133649	6.73678277456	34.5126511296
hsa-miR-451a	-0.448571819543	4.84622329344	17.491565345
hsa-miR-329-3p	-0.146391110444	3.69203795376	45.7134175256
hsa-miR-30d-3p	-0.20674122724	6.02669728721	43.6618153415
hsa-miR-548m	-0.65520512739	7.04918219562	15.3374596375
hsa-miR-409-3p	-0.363478968919	5.90781000756	24.5070850566
hsa-miR-409-5p	-0.322202851153	6.20955122136	28.5830841919
hsa-miR-1262	-0.243121140941	6.29883495703	38.2477431665
hsa-miR-24-2-5p	-0.211939922068	5.2134960291	38.7538881253
hsa-miR-99b-5p	-0.20936310402	4.65223029545	36.55004224
hsa-miR-99b-3p	-0.331674678072	6.77985628892	29.4862916451
hsa-miR-34c-5p	-0.202779790451	5.8565391559	43.6756500053
hsa-miR-34c-3p	-0.208940703732	4.6092811448	36.4183761654
hsa-miR-34b-5p	-0.263133688677	6.60230067677	36.4920992255
hsa-miR-34b-3p	-0.247485915855	4.48827153547	30.2573643821
hsa-miR-301a-5p	-0.246394357735	5.84937858841	35.9155082517
hsa-miR-301a-3p	-0.387027230191	5.96223700906	23.1566058146
hsa-miR-299-5p	-0.20191572591	5.45274285426	41.8627267201
hsa-miR-299-3p	-0.200986696617	6.0325820233	44.9411934985
hsa-miR-6763-5p	-0.153254328612	7.07315470168	65.7283535998
hsa-miR-6763-3p	-0.183708648296	5.62623173831	46.9560459909
hsa-miR-6761-5p	-0.243799458474	6.44254588744	38.7307910631
hsa-miR-6761-3p	-0.147586263356	4.32114616191	49.6058779147
hsa-miR-6762-5p	-0.154816251622	6.46196483341	61.1173874467
hsa-miR-6762-3p	-0.182065740892	6.48480140237	52.0954758206
hsa-miR-6759-5p	-0.159522355903	6.80947992427	61.4928225497
hsa-miR-6759-3p	-0.203422816882	5.49567440299	41.7636257978
hsa-miR-6760-5p	-0.187052811467	6.52873106286	50.9413945083
hsa-miR-6760-3p	-0.173656035782	4.32256202278	42.167045849
hsa-miR-3917	-0.222167662152	6.51637891501	42.8342217893
hsa-miR-3916	-0.210142219968	6.13375450741	43.4646331842
hsa-miR-6881-5p	-0.175684089066	7.00395751498	56.9428772302
hsa-miR-6881-3p	-0.165721258346	5.55557800865	51.6263157427
hsa-miR-6880-5p	-0.175066275024	7.02895986827	57.2866468251
hsa-miR-6880-3p	-0.174628679149	5.79642402921	50.3721615034
hsa-miR-6879-5p	-0.201027077658	6.83667316867	48.9320806095
hsa-miR-6879-3p	-0.154509040544	4.64569941906	49.4838320927
hsa-miR-3911	-0.154996597973	6.0656576046	58.4893973363
hsa-miR-3910	-0.560421145136	5.87099445855	15.8291572963
hsa-miR-3912-3p	-0.208305449758	3.68041764407	32.0702970173
hsa-miR-3912-5p	-0.32291895998	5.98069932298	27.8110003932
hsa-miR-3913-3p	-0.218238078016	4.23947855701	33.1723896344
hsa-miR-3913-5p	-0.223356580993	6.48290917816	42.4563679118
hsa-miR-3915	-0.367339001281	6.83363649147	26.7699222168
hsa-miR-3914	-0.481134096317	5.66694821669	18.0135814174
hsa-miR-30c-5p	-0.660878416167	5.7808870097	13.2866905544
hsa-miR-6815-5p	-0.181524547353	6.80925572022	54.0381775536
hsa-miR-6815-3p	-0.15383671761	6.25193785128	60.141284831
hsa-miR-6814-5p	-0.277851457211	5.74860365774	31.4866214687
hsa-miR-6814-3p	-0.155565410449	4.56829714476	48.6502566536
hsa-miR-6817-5p	-0.211191802612	6.12081113304	43.1873350207
hsa-miR-6817-3p	-0.12844261664	5.55321135136	66.5916934358
hsa-miR-6816-5p	-0.142473014606	6.81009922852	68.8558409157
hsa-miR-6816-3p	-0.299633763953	5.28151841712	27.6388024763
hsa-miR-6818-5p	-0.196124984766	5.3003396479	42.3216840923
hsa-miR-6818-3p	-0.14036590945	5.41059526863	59.9190736667
hsa-miR-6831-5p	-0.25476664917	6.99884768813	39.2470824604
hsa-miR-6508-5p	-0.320956783908	5.0973898659	25.2289101583
hsa-miR-4654	-0.177339705443	7.03819330749	56.6043192777
hsa-miR-4653-3p	-0.242358180917	7.33976762408	42.6631673211
hsa-miR-7112-5p	-0.179694086798	6.28798647542	51.6877691466
hsa-miR-4653-5p	-0.18969476769	6.24792150786	48.7515898328
hsa-miR-7112-3p	-0.155742637564	4.64849518464	49.109834688
hsa-miR-6512-3p	-0.235453977691	6.05559719698	38.4601580563
hsa-miR-6512-5p	-0.324385601028	5.44630032276	26.0378398301
hsa-miR-3175	-0.131976080344	5.686863042	65.8214959811
hsa-miR-3174	-0.301072327299	6.62558578697	31.9710080077
hsa-miR-323b-3p	-0.324728895557	4.98133970679	24.5784708906
hsa-miR-323b-5p	-0.204002378016	6.8673977587	48.3690330215
hsa-miR-1193	-0.164692942241	5.79219118107	53.3853549606
hsa-miR-3173-3p	-0.178091621541	5.50013347189	47.7289913942
hsa-miR-3173-5p	-0.183707844861	5.95767033613	48.7604127243
hsa-miR-3171	-0.451334770653	5.78942542264	19.4742926851
hsa-miR-3170	-0.139469989455	6.560360838	68.547799246
hsa-miR-3169	-0.236118304111	5.90146893077	37.699190515
hsa-miR-4655-3p	-0.174262534296	5.625820347	49.4989951905
hsa-miR-4655-5p	-0.185876399296	6.27389688423	49.8928154374
hsa-miR-7113-5p	-0.210242000713	6.46776501499	45.0327003305
hsa-miR-4463	-0.171748711862	5.34749931014	48.6029805968
hsa-miR-4462	-0.150679010697	4.15936368051	47.51400774
hsa-miR-7113-3p	-0.176550591385	5.89042614445	50.3562524187
hsa-miR-4457	-0.577920600606	6.83474881389	17.0174740329
hsa-miR-4456	-0.208322611847	6.36371626326	44.9481512364
hsa-miR-4459	-0.205170771865	6.54395971509	46.5171507049
hsa-miR-4458	-0.269273553911	6.4298077605	35.0194351563
hsa-miR-4461	-0.330799445208	7.04992294688	30.380712823
hsa-miR-4460	-0.494699247233	6.98151201868	20.1769298711
hsa-miR-3135b	-0.184256188791	6.89452409458	53.6998195801
hsa-miR-378h	-0.338750682539	6.79843662158	28.9252158789
hsa-let-7i-5p	-0.350301415035	7.34183897797	29.5226868465
hsa-let-7g-3p	-0.192786252908	4.86234320132	40.7826962904
hsa-let-7g-5p	-0.388245876532	6.92384576546	25.5607241836
hsa-miR-200b-3p	-0.339377797821	4.51986550399	22.1578003991
hsa-miR-200b-5p	-0.211969457613	5.97349352759	42.3338986128
hsa-miR-224-3p	-0.506713152374	6.15983308343	18.076959401
hsa-miR-224-5p	-0.365199882218	5.80223878244	24.102523607
hsa-miR-223-3p	-0.187923181807	4.88811417494	41.9752055019
hsa-miR-223-5p	-0.411688748233	6.1273262898	22.1704535987
hsa-miR-222-3p	-0.182600671745	4.70251873328	42.1823132394
hsa-miR-197-5p	-0.195210929584	6.74121924909	49.9009930942
hsa-miR-196a-5p	-0.271458610141	6.36054098061	34.4823874835
hsa-miR-198	-0.263322464467	6.5564399826	36.2917763281
hsa-miR-197-3p	-0.150478006879	4.28363914546	48.4033467516
hsa-miR-199a-3p	-0.329996454711	5.89375407049	26.9510594539
hsa-miR-199a-5p	-0.244840372281	5.90294405918	36.3622386955
hsa-miR-208a-3p	-0.81840651502	6.71553729226	11.8712853746
hsa-miR-208a-5p	-0.149489258338	6.58306192904	64.1053546964
hsa-miR-129-1-3p	-0.182282452599	5.39403404264	46.0496000736
hsa-miR-129-5p	-0.149283919154	6.66065199729	64.7132795817
hsa-miR-4478	-0.210465144701	6.45357164147	44.9175166506
hsa-miR-4477b	-0.816116019896	7.21901979734	12.5215282487
hsa-miR-4737	-0.309573546671	6.23669656497	29.8368405967
hsa-miR-4736	-0.173630975024	6.23982150344	53.2152831727
hsa-miR-4733-5p	-0.267105036139	5.32781956402	31.1780701869
hsa-miR-4732-3p	-0.237057551865	6.16530827807	38.6627981517
[truncated: 581 more rows]
